# Supplementary material for: Bis[5-(pyridin-2-yl)pyrazine-2-carbo­nitrile-κ2 N 4,N 5](trifluoro­acetato-κO)silver(I)
Source: Acta Crystallogr Sect E Struct Rep Online. 2012 Oct 6;68(Pt 11):m1329. doi: 10.1107/S1600536812040846 (PMC3515095; doi:10.1107/S1600536812040846)
Supplement: Supplementary file 1 [file e-68-m1329-sup1.cif]

##############################################################################
#                                                                            #
# This CIF contains the data in a paper accepted for publication in          #
# Acta Crystallographica Section E. It conforms to the requirements of       #
# Notes for Authors for Acta Crystallographica Section E, and has been       #
# peer reviewed under the auspices of the IUCr Commission on Journals.       #
#                                                                            #
# Full details of the Crystallographic Information File format               #
# are given in the paper "The Crystallographic Information File (CIF):       #
# a New Standard Archive File for Crystallography" by S. R. Hall, F. H.      #
# Allen and I. D. Brown [Acta Cryst. (1991), A47, 655-685].                  #
#                                                                            #
# The current version of the core CIF dictionary is obtainable from          #
# ftp://ftp.iucr.org/pub/cif_core.dic.                                       #
#                                                                            #
# Software is freely available for graphical display of the structure(s)     #
# in this CIF. For information consult the CIF software page                 #
# http://www.iucr.org/resources/cif/software.                                #
#                                                                            #
# This file may be used for bona fide research purposes within the           #
# scientific community so long as proper attribution is given to the journal # 
# article from which it was obtained.                                        #
#                                                                            #
##############################################################################
data_I
_audit_creation_method     SHELXL97
_chemical_name_systematic
;
Bis[5-(pyridin-2-yl)pyrazine-2-carbonitrile-\k^2^<i>N</i>^4^,<i>N</i>^5^]
(trifluoroacetato-\k<i>O</i>)silver(I)
;
_chemical_name_common     ?
_chemical_formula_moiety     'C22 H12 Ag F3 N8 O2'
_chemical_formula_sum     'C22 H12 Ag F3 N8 O2'
_chemical_formula_iupac     '[Ag (C10 H6 N4)2 (C2 F3 O2)]'
_chemical_formula_weight     585.27
_chemical_melting_point     ?
_chemical_melting_point_gt     ?
_chemical_melting_point_lt     ?
_symmetry_cell_setting     orthorhombic
_symmetry_space_group_name_H-M     'P 21 21 21'
_symmetry_space_group_name_Hall     'P 2ac 2ab'
loop_
    _symmetry_equiv_pos_as_xyz
    'x, y, z'
    '-x+1/2, -y, z+1/2'
    '-x, y+1/2, -z+1/2'
    'x+1/2, -y+1/2, -z'
_cell_length_a     12.5237(16)
_cell_length_b     14.9638(18)
_cell_length_c     23.845(3)
_cell_angle_alpha     90.00
_cell_angle_beta     90.00
_cell_angle_gamma     90.00
_cell_volume     4468.6(10)
_cell_formula_units_Z     8
_cell_measurement_reflns_used     254
_cell_measurement_theta_min     1.61
_cell_measurement_theta_max     25.01
_cell_measurement_temperature     298(2)
_exptl_crystal_description     block
_exptl_crystal_colour     yellow
_exptl_crystal_size_max     0.41
_exptl_crystal_size_mid     0.31
_exptl_crystal_size_min     0.29
_exptl_crystal_density_diffrn     1.740
_exptl_crystal_density_meas     ?
_exptl_crystal_density_method     'not measured'
_exptl_crystal_F_000     2320
_exptl_absorpt_coefficient_mu     0.966
_exptl_absorpt_correction_type     multi-scan
_exptl_absorpt_process_details     '(SADABS; Bruker, 2007)'
_exptl_absorpt_correction_T_min     0.861
_exptl_absorpt_correction_T_max     1.000
_exptl_special_details     ?
_diffrn_ambient_temperature     298(2)
_diffrn_radiation_type     MoK\a
_diffrn_radiation_wavelength     0.71073
_diffrn_radiation_source     'fine-focus sealed tube'
_diffrn_radiation_monochromator     graphite
_diffrn_measurement_device_type     'Bruker APEXII CCD area detector'
_diffrn_measurement_method     '\w-scans'
_diffrn_detector_area_resol_mean     ?
_diffrn_reflns_number     24472
_diffrn_reflns_av_R_equivalents     0.0347
_diffrn_reflns_av_sigmaI/netI     0.0371
_diffrn_reflns_theta_min     1.61
_diffrn_reflns_theta_max     25.01
_diffrn_reflns_theta_full     25.01
_diffrn_measured_fraction_theta_max     1.000
_diffrn_measured_fraction_theta_full     1.000
_diffrn_reflns_limit_h_min     -14
_diffrn_reflns_limit_h_max     9
_diffrn_reflns_limit_k_min     -17
_diffrn_reflns_limit_k_max     17
_diffrn_reflns_limit_l_min     -27
_diffrn_reflns_limit_l_max     28
_diffrn_standards_number     0
_diffrn_standards_interval_count     .
_diffrn_standards_interval_time     .
_diffrn_standards_decay_%     ?
_refine_special_details
;
 Refinement of F^2^ against ALL reflections.  The weighted R-factor wR and
 goodness of fit S are based on F^2^, conventional R-factors R are based
 on F, with F set to zero for negative F^2^. The threshold expression of
 F^2^ > 2sigma(F^2^) is used only for calculating R-factors(gt) etc. and is
 not relevant to the choice of reflections for refinement.  R-factors based
 on F^2^ are statistically about twice as large as those based on F, and R-
 factors based on ALL data will be even larger.
;
_reflns_number_total     7881
_reflns_number_gt     6180
_reflns_threshold_expression     'I>2\s(I)'
_refine_ls_structure_factor_coef     Fsqd
_refine_ls_matrix_type     full
_refine_ls_R_factor_all     0.0634
_refine_ls_R_factor_gt     0.0438
_refine_ls_wR_factor_gt     0.1115
_refine_ls_wR_factor_ref     0.1291
_refine_ls_goodness_of_fit_ref     1.018
_refine_ls_restrained_S_all     1.028
_refine_ls_number_reflns     7881
_refine_ls_number_parameters     649
_refine_ls_number_restraints     10
_refine_ls_hydrogen_treatment     constr
_refine_ls_weighting_scheme     calc
_refine_ls_weighting_details
             'calc w=1/[\s^2^(Fo^2^)+(0.0674P)^2^+4.5918P] P = (Fo^2^+2Fc^2^)/3'
_atom_sites_solution_hydrogens     geom
_atom_sites_solution_primary     direct
_atom_sites_solution_secondary     difmap
_refine_ls_shift/su_max     0.005
_refine_ls_shift/su_mean     0.000
_refine_diff_density_max     0.968
_refine_diff_density_min     -0.638
_refine_ls_extinction_method     none
_refine_ls_extinction_coef     ?
_refine_ls_abs_structure_details     'Flack (1983), 3488 Friedel pairs'
_refine_ls_abs_structure_Flack     -0.10(4)
loop_
    _atom_type_symbol
    _atom_type_description
    _atom_type_scat_dispersion_real
    _atom_type_scat_dispersion_imag
    _atom_type_scat_source
    'C' 'C' 0.0033 0.0016
                         'International Tables Vol C Tables 4.2.6.8 and 6.1.1.4'
    'H' 'H' 0.0000 0.0000
                         'International Tables Vol C Tables 4.2.6.8 and 6.1.1.4'
    'N' 'N' 0.0061 0.0033
                         'International Tables Vol C Tables 4.2.6.8 and 6.1.1.4'
    'O' 'O' 0.0106 0.0060
                         'International Tables Vol C Tables 4.2.6.8 and 6.1.1.4'
    'F' 'F' 0.0171 0.0103
                         'International Tables Vol C Tables 4.2.6.8 and 6.1.1.4'
    'Ag' 'Ag' -0.8971 1.1015
                         'International Tables Vol C Tables 4.2.6.8 and 6.1.1.4'
_computing_data_collection     '<i>APEX2</i> (Bruker 2007)'
_computing_cell_refinement     '<i>APEX2</i> and <i>SAINT</i> (Bruker 2007)'
_computing_data_reduction     '<i>SAINT</i> (Bruker 2007)'
_computing_structure_solution     '<i>SHELXS97</i> (Sheldrick, 2008)'
_computing_structure_refinement     '<i>SHELXL97</i> (Sheldrick, 2008)'
_computing_molecular_graphics     '<i>SHELXTL</i> (Sheldrick, 2008)'
_computing_publication_material
;
<i>SHELXTL</i> (Sheldrick, 2008) and <i>PLATON</i> (Spek, 2009)
;
loop_
    _atom_site_type_symbol
    _atom_site_label
    _atom_site_fract_x
    _atom_site_fract_y
    _atom_site_fract_z
    _atom_site_U_iso_or_equiv
    _atom_site_adp_type
    _atom_site_calc_flag
    _atom_site_refinement_flags
    _atom_site_occupancy
    _atom_site_symmetry_multiplicity
    _atom_site_disorder_assembly
    _atom_site_disorder_group
    Ag Ag1 0.26811(4) 0.58972(3) 0.15292(2) 0.05751(16) Uani d . 1 1 . .
    N N1 0.1564(4) 0.6017(4) 0.2421(2) 0.0516(13) Uani d . 1 1 . .
    N N2 0.0587(5) 0.6226(5) 0.3462(3) 0.0758(17) Uani d . 1 1 . .
    N N3 0.3706(4) 0.6293(4) 0.2287(2) 0.0527(14) Uani d . 1 1 . .
    N N4 -0.1913(6) 0.5499(5) 0.3209(3) 0.093(2) Uani d . 1 1 . .
    N N5 0.3874(5) 0.6246(6) 0.0607(2) 0.079(2) Uani d . 1 1 . .
    N N6 0.4762(5) 0.6152(6) -0.0451(3) 0.085(2) Uani d . 1 1 . .
    N N7 0.1688(5) 0.6166(5) 0.0750(2) 0.0601(16) Uani d . 1 1 . .
    N N8 0.7394(5) 0.6236(7) -0.0189(3) 0.109(3) Uani d . 1 1 . .
    O O1 0.2973(3) 0.4296(3) 0.1556(3) 0.0661(12) Uani d . 1 1 . .
    O O2 0.1194(4) 0.4314(3) 0.1498(3) 0.0742(14) Uani d . 1 1 . .
    C C1 0.0527(5) 0.5835(5) 0.2491(3) 0.0551(16) Uani d . 1 1 . .
    H H1A 0.0121 0.5654 0.2185 0.066 Uiso calc R 1 1 . .
    C C2 0.0051(5) 0.5914(5) 0.3012(3) 0.0559(17) Uani d . 1 1 . .
    C C3 0.1610(7) 0.6397(6) 0.3375(3) 0.072(2) Uani d . 1 1 . .
    H H3A 0.2015 0.6602 0.3676 0.087 Uiso calc R 1 1 . .
    C C4 0.2113(6) 0.6289(4) 0.2861(3) 0.0503(16) Uani d . 1 1 . .
    C C5 0.3309(6) 0.6352(5) 0.2808(3) 0.0512(16) Uani d . 1 1 . .
    C C6 0.3954(7) 0.6446(6) 0.3270(3) 0.074(2) Uani d . 1 1 . .
    H H6A 0.3657 0.6523 0.3624 0.089 Uiso calc R 1 1 . .
    C C7 0.5039(7) 0.6426(7) 0.3203(3) 0.088(3) Uani d . 1 1 . .
    H H7A 0.5490 0.6474 0.3512 0.106 Uiso calc R 1 1 . .
    C C8 0.5444(7) 0.6337(6) 0.2682(4) 0.080(3) Uani d . 1 1 . .
    H H8A 0.6178 0.6304 0.2627 0.096 Uiso calc R 1 1 . .
    C C9 0.4753(6) 0.6294(6) 0.2234(3) 0.069(2) Uani d . 1 1 . .
    H H9A 0.5041 0.6265 0.1874 0.083 Uiso calc R 1 1 . .
    C C10 -0.1049(6) 0.5672(5) 0.3110(3) 0.069(2) Uani d . 1 1 . .
    C C11 0.3254(5) 0.6217(5) 0.0158(3) 0.0561(18) Uani d . 1 1 . .
    C C12 0.3730(6) 0.6163(7) -0.0363(3) 0.081(3) Uani d . 1 1 . .
    H H12A 0.3285 0.6133 -0.0675 0.098 Uiso calc R 1 1 . .
    C C13 0.5371(6) 0.6203(6) 0.0005(3) 0.067(2) Uani d . 1 1 . .
    C C14 0.4929(6) 0.6226(7) 0.0529(3) 0.086(3) Uani d . 1 1 . .
    H H14A 0.5377 0.6227 0.0840 0.103 Uiso calc R 1 1 . .
    C C15 0.2073(6) 0.6224(5) 0.0227(3) 0.0508(16) Uani d . 1 1 . .
    C C16 0.1397(7) 0.6286(7) -0.0234(3) 0.084(3) Uani d . 1 1 . .
    H H16A 0.1672 0.6347 -0.0594 0.100 Uiso calc R 1 1 . .
    C C17 0.0316(6) 0.6256(8) -0.0145(3) 0.084(3) Uani d . 1 1 . .
    H H17A -0.0151 0.6285 -0.0448 0.101 Uiso calc R 1 1 . .
    C C18 -0.0068(6) 0.6185(6) 0.0383(3) 0.074(2) Uani d . 1 1 . .
    H H18A -0.0799 0.6163 0.0452 0.089 Uiso calc R 1 1 . .
    C C19 0.0659(6) 0.6145(7) 0.0814(3) 0.074(2) Uani d . 1 1 . .
    H H19A 0.0394 0.6100 0.1177 0.089 Uiso calc R 1 1 . .
    C C20 0.6515(6) 0.6222(7) -0.0092(3) 0.079(2) Uani d . 1 1 . .
    C C21 0.2075(5) 0.3957(4) 0.1521(3) 0.0519(14) Uani d . 1 1 . .
    C C22 0.2084(5) 0.2977(5) 0.1513(4) 0.0630(17) Uani d D 1 1 . .
    F F1 0.1244(6) 0.2588(4) 0.1377(5) 0.237(7) Uani d D 1 1 . .
    F F2 0.2200(12) 0.2641(5) 0.1986(3) 0.257(8) Uani d D 1 1 . .
    F F3 0.2781(8) 0.2573(4) 0.1263(5) 0.224(6) Uani d D 1 1 . .
    Ag Ag2 0.28673(4) -0.10754(3) 0.34638(2) 0.05706(16) Uani d . 1 1 . .
    N N9 0.1721(5) -0.1347(5) 0.4381(2) 0.074(2) Uani d . 1 1 . .
    N N10 0.0807(5) -0.1065(5) 0.5421(2) 0.0752(19) Uani d . 1 1 . .
    N N11 0.3892(5) -0.1344(5) 0.4241(2) 0.0633(18) Uani d . 1 1 . .
    N N12 -0.1796(6) -0.1231(8) 0.5156(4) 0.124(3) Uani d . 1 1 . .
    N N13 0.4147(4) -0.1294(4) 0.2578(2) 0.0556(15) Uani d . 1 1 . .
    N N14 0.5064(5) -0.1172(7) 0.1529(3) 0.105(3) Uani d . 1 1 . .
    N N15 0.1944(4) -0.1402(4) 0.2678(2) 0.0504(13) Uani d . 1 1 . .
    N N16 0.7638(6) -0.0743(5) 0.1827(3) 0.0792(19) Uani d . 1 1 . .
    O O3 0.3252(4) 0.0539(4) 0.3587(3) 0.0792(17) Uani d . 1 1 . .
    O O4 0.1491(4) 0.0458(4) 0.3452(3) 0.0895(17) Uani d . 1 1 . .
    C C23 0.0680(6) -0.1309(7) 0.4448(3) 0.086(3) Uani d . 1 1 . .
    H H23A 0.0237 -0.1366 0.4137 0.104 Uiso calc R 1 1 . .
    C C24 0.0229(5) -0.1187(6) 0.4971(3) 0.0627(19) Uani d . 1 1 . .
    C C25 0.1865(6) -0.1075(6) 0.5344(3) 0.071(2) Uani d . 1 1 . .
    H H25A 0.2307 -0.0969 0.5650 0.085 Uiso calc R 1 1 . .
    C C26 0.2328(6) -0.1237(5) 0.4826(3) 0.0562(17) Uani d . 1 1 . .
    C C27 0.3500(6) -0.1277(6) 0.4758(3) 0.0569(19) Uani d . 1 1 . .
    C C28 0.4188(6) -0.1227(6) 0.5214(3) 0.069(2) Uani d . 1 1 . .
    H H28A 0.3916 -0.1190 0.5576 0.083 Uiso calc R 1 1 . .
    C C29 0.5277(6) -0.1233(7) 0.5126(3) 0.081(3) Uani d . 1 1 . .
    H H29A 0.5740 -0.1185 0.5429 0.097 Uiso calc R 1 1 . .
    C C30 0.5669(6) -0.1308(7) 0.4603(3) 0.082(3) Uani d . 1 1 . .
    H H30A 0.6401 -0.1321 0.4537 0.099 Uiso calc R 1 1 . .
    C C31 0.4952(6) -0.1365(7) 0.4169(3) 0.078(3) Uani d . 1 1 . .
    H H31A 0.5215 -0.1420 0.3806 0.094 Uiso calc R 1 1 . .
    C C32 -0.0910(6) -0.1207(7) 0.5061(3) 0.083(3) Uani d . 1 1 . .
    C C33 0.3560(5) -0.1388(4) 0.2121(2) 0.0450(15) Uani d . 1 1 . .
    C C34 0.4038(6) -0.1342(9) 0.1600(4) 0.105(4) Uani d . 1 1 . .
    H H34A 0.3618 -0.1434 0.1284 0.126 Uiso calc R 1 1 . .
    C C35 0.5629(5) -0.1076(5) 0.1990(3) 0.0567(17) Uani d . 1 1 . .
    C C36 0.5175(5) -0.1122(5) 0.2514(3) 0.0600(18) Uani d . 1 1 . .
    H H36A 0.5599 -0.1032 0.2829 0.072 Uiso calc R 1 1 . .
    C C37 0.2388(5) -0.1545(4) 0.2175(2) 0.0451(14) Uani d . 1 1 . .
    C C38 0.1781(6) -0.1766(5) 0.1720(3) 0.0629(19) Uani d . 1 1 . .
    H H38A 0.2100 -0.1889 0.1377 0.075 Uiso calc R 1 1 . .
    C C39 0.0679(7) -0.1805(6) 0.1779(3) 0.076(2) Uani d . 1 1 . .
    H H39A 0.0254 -0.1951 0.1472 0.091 Uiso calc R 1 1 . .
    C C40 0.0224(6) -0.1632(6) 0.2279(3) 0.072(2) Uani d . 1 1 . .
    H H40A -0.0514 -0.1640 0.2322 0.087 Uiso calc R 1 1 . .
    C C41 0.0882(5) -0.1442(5) 0.2721(3) 0.0624(19) Uani d . 1 1 . .
    H H41A 0.0574 -0.1337 0.3070 0.075 Uiso calc R 1 1 . .
    C C42 0.6758(6) -0.0875(5) 0.1905(3) 0.0636(18) Uani d . 1 1 . .
    C C43 0.2342(5) 0.0832(5) 0.3523(3) 0.0583(16) Uani d . 1 1 . .
    C C44 0.2298(6) 0.1823(5) 0.3488(4) 0.0670(18) Uani d D 1 1 . .
    F F4 0.1610(7) 0.2222(5) 0.3759(5) 0.224(6) Uani d D 1 1 . .
    F F5 0.2152(12) 0.2131(5) 0.3023(3) 0.271(9) Uani d D 1 1 . .
    F F6 0.3113(6) 0.2237(4) 0.3644(5) 0.228(6) Uani d D 1 1 . .
loop_
    _atom_site_aniso_label
    _atom_site_aniso_U_11
    _atom_site_aniso_U_22
    _atom_site_aniso_U_33
    _atom_site_aniso_U_12
    _atom_site_aniso_U_13
    _atom_site_aniso_U_23
    Ag1 0.0607(3) 0.0771(3) 0.0347(2) -0.0027(2) -0.0086(2) -0.0001(2)
    N1 0.049(3) 0.063(3) 0.043(3) -0.001(3) 0.000(2) 0.002(3)
    N2 0.062(4) 0.110(5) 0.056(4) -0.006(4) 0.013(4) -0.016(4)
    N3 0.049(3) 0.072(4) 0.037(3) -0.007(3) -0.006(2) -0.002(3)
    N4 0.072(5) 0.091(5) 0.115(6) -0.010(4) 0.031(4) -0.019(4)
    N5 0.050(4) 0.153(7) 0.035(3) -0.003(4) -0.003(3) 0.000(4)
    N6 0.058(4) 0.145(7) 0.052(4) 0.006(4) 0.003(3) 0.014(4)
    N7 0.051(3) 0.094(5) 0.036(3) -0.006(3) 0.000(2) 0.010(3)
    N8 0.047(4) 0.177(9) 0.103(6) -0.003(5) 0.007(4) -0.001(6)
    O1 0.047(3) 0.068(3) 0.083(3) -0.001(2) -0.003(3) -0.002(3)
    O2 0.049(3) 0.077(3) 0.097(4) 0.011(2) -0.007(3) -0.002(4)
    C1 0.051(4) 0.070(4) 0.044(4) -0.007(4) 0.003(3) -0.006(3)
    C2 0.048(4) 0.065(4) 0.055(4) 0.001(3) 0.007(3) 0.002(3)
    C3 0.071(5) 0.106(6) 0.040(4) -0.003(4) 0.006(4) -0.014(4)
    C4 0.059(4) 0.051(4) 0.041(3) -0.002(4) 0.007(3) 0.000(3)
    C5 0.055(4) 0.063(4) 0.035(3) -0.011(3) -0.002(3) -0.001(3)
    C6 0.078(6) 0.101(6) 0.044(4) -0.026(5) -0.009(4) -0.005(4)
    C7 0.057(5) 0.151(9) 0.057(5) -0.030(5) -0.023(4) 0.016(5)
    C8 0.056(5) 0.116(7) 0.068(5) -0.011(5) -0.018(4) 0.001(5)
    C9 0.050(4) 0.101(6) 0.056(4) -0.016(4) 0.003(3) 0.004(4)
    C10 0.058(5) 0.080(5) 0.067(5) -0.005(4) 0.016(4) -0.012(4)
    C11 0.050(4) 0.076(5) 0.042(3) -0.004(4) -0.006(3) 0.013(3)
    C12 0.056(5) 0.143(8) 0.045(4) 0.006(5) -0.005(3) 0.017(5)
    C13 0.048(4) 0.097(6) 0.056(5) -0.008(4) -0.005(3) 0.013(4)
    C14 0.051(4) 0.157(9) 0.049(4) -0.003(5) -0.011(4) 0.004(5)
    C15 0.053(4) 0.059(4) 0.040(3) -0.004(4) -0.003(3) 0.004(3)
    C16 0.071(5) 0.144(9) 0.037(4) -0.009(5) -0.002(3) 0.014(5)
    C17 0.052(4) 0.155(10) 0.045(4) -0.005(5) -0.013(3) 0.016(5)
    C18 0.051(4) 0.115(7) 0.056(4) 0.001(4) -0.007(3) 0.002(5)
    C19 0.051(4) 0.128(7) 0.045(4) 0.009(5) -0.004(3) 0.013(5)
    C20 0.055(5) 0.119(7) 0.063(5) 0.004(5) 0.000(4) 0.010(5)
    C21 0.039(3) 0.070(4) 0.047(3) 0.008(3) 0.001(3) -0.004(4)
    C22 0.044(4) 0.070(4) 0.075(5) 0.005(3) 0.011(4) 0.008(4)
    F1 0.145(6) 0.068(4) 0.50(2) -0.009(4) -0.149(10) -0.026(7)
    F2 0.54(3) 0.081(4) 0.147(7) 0.007(9) -0.076(12) 0.029(4)
    F3 0.208(9) 0.073(4) 0.390(15) 0.004(5) 0.164(10) -0.035(6)
    Ag2 0.0630(3) 0.0748(3) 0.0334(2) 0.0014(2) -0.0081(2) -0.0026(2)
    N9 0.052(4) 0.127(6) 0.042(3) -0.008(4) -0.005(3) 0.003(3)
    N10 0.059(4) 0.124(6) 0.043(3) 0.013(4) 0.010(3) 0.008(4)
    N11 0.049(3) 0.107(5) 0.034(3) 0.005(3) -0.003(2) 0.009(3)
    N12 0.057(5) 0.216(11) 0.098(6) -0.009(6) -0.009(4) 0.005(7)
    N13 0.045(3) 0.079(4) 0.042(3) -0.009(3) -0.003(2) -0.005(3)
    N14 0.049(3) 0.219(9) 0.046(3) -0.011(5) 0.008(3) 0.002(6)
    N15 0.040(3) 0.073(4) 0.038(3) -0.001(3) -0.005(2) -0.005(2)
    N16 0.055(4) 0.086(5) 0.096(5) -0.012(4) 0.012(4) -0.010(4)
    O3 0.067(3) 0.066(3) 0.104(5) 0.003(3) -0.018(3) -0.007(3)
    O4 0.059(3) 0.100(4) 0.110(5) -0.016(3) 0.000(4) -0.022(4)
    C23 0.047(4) 0.160(10) 0.051(5) -0.011(5) -0.011(4) -0.004(5)
    C24 0.048(4) 0.087(5) 0.053(4) 0.006(4) 0.009(3) 0.011(4)
    C25 0.055(4) 0.117(6) 0.040(4) 0.005(4) 0.001(3) -0.006(4)
    C26 0.059(4) 0.066(4) 0.044(3) -0.001(4) -0.010(3) 0.009(3)
    C27 0.056(4) 0.080(5) 0.035(4) -0.002(4) -0.003(3) 0.004(3)
    C28 0.060(4) 0.108(7) 0.040(4) -0.001(4) -0.007(3) 0.009(4)
    C29 0.054(4) 0.140(9) 0.049(4) -0.003(5) -0.012(4) -0.001(5)
    C30 0.050(4) 0.140(8) 0.057(5) -0.001(5) -0.001(4) 0.012(5)
    C31 0.058(5) 0.132(8) 0.045(4) 0.002(5) 0.007(3) 0.004(4)
    C32 0.055(5) 0.129(8) 0.064(5) 0.006(5) 0.006(4) 0.006(5)
    C33 0.043(3) 0.058(4) 0.034(3) 0.003(3) -0.004(3) -0.003(3)
    C34 0.053(4) 0.218(12) 0.045(4) -0.008(6) -0.003(4) -0.016(7)
    C35 0.043(3) 0.070(4) 0.058(4) 0.006(3) 0.002(3) 0.001(4)
    C36 0.054(4) 0.080(5) 0.046(4) -0.007(4) -0.005(3) -0.008(4)
    C37 0.045(3) 0.056(3) 0.034(3) 0.001(3) -0.003(3) -0.004(2)
    C38 0.060(4) 0.090(5) 0.039(4) -0.013(4) -0.005(3) -0.001(3)
    C39 0.068(5) 0.101(6) 0.057(5) -0.026(5) -0.017(4) 0.002(4)
    C40 0.045(4) 0.098(6) 0.074(6) -0.012(4) -0.017(4) 0.009(5)
    C41 0.043(4) 0.090(6) 0.054(4) 0.003(4) 0.002(3) -0.003(4)
    C42 0.056(4) 0.074(5) 0.061(4) 0.001(4) 0.009(3) -0.009(4)
    C43 0.050(4) 0.075(4) 0.050(4) 0.005(3) -0.005(3) -0.003(3)
    C44 0.050(4) 0.076(5) 0.075(5) 0.008(4) -0.002(5) 0.002(5)
    F4 0.208(9) 0.101(5) 0.363(14) 0.032(5) 0.175(10) -0.015(6)
    F5 0.58(3) 0.102(5) 0.135(7) 0.060(11) -0.064(12) 0.023(5)
    F6 0.152(7) 0.067(4) 0.464(18) 0.001(4) -0.135(10) -0.016(7)
_geom_special_details
;
 All esds (except the esd in the dihedral angle between two l.s. planes)
 are estimated using the full covariance matrix.  The cell esds are taken
 into account individually in the estimation of esds in distances, angles
 and torsion angles; correlations between esds in cell parameters are only
 used when they are defined by crystal symmetry.  An approximate (isotropic)
 treatment of cell esds is used for estimating esds involving l.s. planes.
;
loop_
    _geom_bond_atom_site_label_1
    _geom_bond_atom_site_label_2
    _geom_bond_site_symmetry_2
    _geom_bond_distance
    _geom_bond_publ_flag
    Ag1 N7 . 2.272(5) ?
    Ag1 N3 . 2.295(5) ?
    Ag1 O1 . 2.425(5) ?
    Ag1 N1 . 2.552(5) ?
    N1 C4 . 1.317(8) ?
    N1 C1 . 1.337(8) ?
    N2 C3 . 1.322(10) ?
    N2 C2 . 1.349(9) ?
    N3 C9 . 1.317(9) ?
    N3 C5 . 1.342(8) ?
    N4 C10 . 1.138(9) ?
    N5 C11 . 1.323(9) ?
    N5 C14 . 1.335(9) ?
    N6 C12 . 1.310(9) ?
    N6 C13 . 1.331(9) ?
    N7 C19 . 1.298(9) ?
    N7 C15 . 1.340(8) ?
    N8 C20 . 1.125(9) ?
    O1 C21 . 1.236(7) ?
    O2 C21 . 1.228(7) ?
    C1 C2 . 1.383(9) ?
    C1 H1A . 0.9300 ?
    C2 C10 . 1.443(10) ?
    C3 C4 . 1.390(9) ?
    C3 H3A . 0.9300 ?
    C4 C5 . 1.505(10) ?
    C5 C6 . 1.373(9) ?
    C6 C7 . 1.368(12) ?
    C6 H6A . 0.9300 ?
    C7 C8 . 1.348(11) ?
    C7 H7A . 0.9300 ?
    C8 C9 . 1.378(10) ?
    C8 H8A . 0.9300 ?
    C9 H9A . 0.9300 ?
    C11 C12 . 1.381(10) ?
    C11 C15 . 1.487(9) ?
    C12 H12A . 0.9300 ?
    C13 C14 . 1.366(10) ?
    C13 C20 . 1.451(10) ?
    C14 H14A . 0.9300 ?
    C15 C16 . 1.391(10) ?
    C16 C17 . 1.370(11) ?
    C16 H16A . 0.9300 ?
    C17 C18 . 1.353(10) ?
    C17 H17A . 0.9300 ?
    C18 C19 . 1.375(10) ?
    C18 H18A . 0.9300 ?
    C19 H19A . 0.9300 ?
    C21 C22 . 1.467(10) ?
    C22 F3 . 1.218(8) ?
    C22 F2 . 1.243(9) ?
    C22 F1 . 1.245(8) ?
    Ag2 N15 . 2.254(5) ?
    Ag2 N11 . 2.290(5) ?
    Ag2 O3 . 2.481(5) ?
    N9 C23 . 1.315(10) ?
    N9 C26 . 1.317(9) ?
    N10 C24 . 1.307(9) ?
    N10 C25 . 1.338(9) ?
    N11 C27 . 1.330(8) ?
    N11 C31 . 1.338(9) ?
    N12 C32 . 1.133(10) ?
    N13 C36 . 1.322(8) ?
    N13 C33 . 1.322(8) ?
    N14 C35 . 1.316(9) ?
    N14 C34 . 1.320(10) ?
    N15 C41 . 1.335(8) ?
    N15 C37 . 1.340(7) ?
    N16 C42 . 1.135(9) ?
    O3 C43 . 1.231(8) ?
    O4 C43 . 1.217(8) ?
    C23 C24 . 1.380(10) ?
    C23 H23A . 0.9300 ?
    C24 C32 . 1.443(10) ?
    C25 C26 . 1.386(9) ?
    C25 H25A . 0.9300 ?
    C26 C27 . 1.478(10) ?
    C27 C28 . 1.389(9) ?
    C28 C29 . 1.379(10) ?
    C28 H28A . 0.9300 ?
    C29 C30 . 1.346(10) ?
    C29 H29A . 0.9300 ?
    C30 C31 . 1.374(10) ?
    C30 H30A . 0.9300 ?
    C31 H31A . 0.9300 ?
    C33 C34 . 1.382(10) ?
    C33 C37 . 1.492(9) ?
    C34 H34A . 0.9300 ?
    C35 C36 . 1.374(9) ?
    C35 C42 . 1.460(10) ?
    C36 H36A . 0.9300 ?
    C37 C38 . 1.366(8) ?
    C38 C39 . 1.388(11) ?
    C38 H38A . 0.9300 ?
    C39 C40 . 1.347(11) ?
    C39 H39A . 0.9300 ?
    C40 C41 . 1.368(10) ?
    C40 H40A . 0.9300 ?
    C41 H41A . 0.9300 ?
    C43 C44 . 1.486(10) ?
    C44 F5 . 1.215(9) ?
    C44 F4 . 1.231(9) ?
    C44 F6 . 1.251(9) ?
loop_
    _geom_angle_atom_site_label_1
    _geom_angle_atom_site_label_2
    _geom_angle_atom_site_label_3
    _geom_angle_site_symmetry_1
    _geom_angle_site_symmetry_3
    _geom_angle
    _geom_angle_publ_flag
    N7 Ag1 N3 . . 154.8(2) ?
    N7 Ag1 O1 . . 106.2(2) ?
    N3 Ag1 O1 . . 98.7(2) ?
    N7 Ag1 N1 . . 111.66(17) ?
    N3 Ag1 N1 . . 68.41(17) ?
    O1 Ag1 N1 . . 97.50(19) ?
    C4 N1 C1 . . 118.1(6) ?
    C4 N1 Ag1 . . 113.5(4) ?
    C1 N1 Ag1 . . 128.5(4) ?
    C3 N2 C2 . . 115.1(6) ?
    C9 N3 C5 . . 117.3(6) ?
    C9 N3 Ag1 . . 118.7(5) ?
    C5 N3 Ag1 . . 122.6(4) ?
    C11 N5 C14 . . 117.8(6) ?
    C12 N6 C13 . . 115.7(7) ?
    C19 N7 C15 . . 118.0(6) ?
    C19 N7 Ag1 . . 116.3(4) ?
    C15 N7 Ag1 . . 125.1(5) ?
    C21 O1 Ag1 . . 105.4(4) ?
    N1 C1 C2 . . 120.9(6) ?
    N1 C1 H1A . . 119.5 ?
    C2 C1 H1A . . 119.5 ?
    N2 C2 C1 . . 122.0(6) ?
    N2 C2 C10 . . 115.6(6) ?
    C1 C2 C10 . . 122.4(7) ?
    N2 C3 C4 . . 123.7(7) ?
    N2 C3 H3A . . 118.1 ?
    C4 C3 H3A . . 118.1 ?
    N1 C4 C3 . . 120.1(7) ?
    N1 C4 C5 . . 118.2(6) ?
    C3 C4 C5 . . 121.1(6) ?
    N3 C5 C6 . . 122.1(7) ?
    N3 C5 C4 . . 116.2(6) ?
    C6 C5 C4 . . 121.7(6) ?
    C5 C6 C7 . . 119.3(8) ?
    C5 C6 H6A . . 120.4 ?
    C7 C6 H6A . . 120.4 ?
    C8 C7 C6 . . 118.9(7) ?
    C8 C7 H7A . . 120.6 ?
    C6 C7 H7A . . 120.6 ?
    C7 C8 C9 . . 119.0(8) ?
    C7 C8 H8A . . 120.5 ?
    C9 C8 H8A . . 120.5 ?
    N3 C9 C8 . . 123.3(7) ?
    N3 C9 H9A . . 118.3 ?
    C8 C9 H9A . . 118.3 ?
    N4 C10 C2 . . 177.1(9) ?
    N5 C11 C12 . . 118.5(6) ?
    N5 C11 C15 . . 119.6(6) ?
    C12 C11 C15 . . 121.9(6) ?
    N6 C12 C11 . . 124.8(7) ?
    N6 C12 H12A . . 117.6 ?
    C11 C12 H12A . . 117.6 ?
    N6 C13 C14 . . 121.0(7) ?
    N6 C13 C20 . . 115.9(7) ?
    C14 C13 C20 . . 123.1(7) ?
    N5 C14 C13 . . 122.0(7) ?
    N5 C14 H14A . . 119.0 ?
    C13 C14 H14A . . 119.0 ?
    N7 C15 C16 . . 121.3(7) ?
    N7 C15 C11 . . 117.4(6) ?
    C16 C15 C11 . . 121.3(6) ?
    C17 C16 C15 . . 118.5(7) ?
    C17 C16 H16A . . 120.7 ?
    C15 C16 H16A . . 120.7 ?
    C18 C17 C16 . . 119.9(7) ?
    C18 C17 H17A . . 120.1 ?
    C16 C17 H17A . . 120.1 ?
    C17 C18 C19 . . 117.6(7) ?
    C17 C18 H18A . . 121.2 ?
    C19 C18 H18A . . 121.2 ?
    N7 C19 C18 . . 124.6(7) ?
    N7 C19 H19A . . 117.7 ?
    C18 C19 H19A . . 117.7 ?
    N8 C20 C13 . . 177.4(9) ?
    O2 C21 O1 . . 129.9(7) ?
    O2 C21 C22 . . 116.2(6) ?
    O1 C21 C22 . . 113.8(5) ?
    F3 C22 F2 . . 99.2(8) ?
    F3 C22 F1 . . 104.2(9) ?
    F2 C22 F1 . . 98.4(8) ?
    F3 C22 C21 . . 120.5(7) ?
    F2 C22 C21 . . 113.1(8) ?
    F1 C22 C21 . . 117.6(6) ?
    N15 Ag2 N11 . . 157.2(2) ?
    N15 Ag2 O3 . . 114.1(2) ?
    N11 Ag2 O3 . . 88.1(2) ?
    C23 N9 C26 . . 117.9(7) ?
    C24 N10 C25 . . 115.8(6) ?
    C27 N11 C31 . . 119.2(6) ?
    C27 N11 Ag2 . . 122.0(5) ?
    C31 N11 Ag2 . . 117.1(4) ?
    C36 N13 C33 . . 117.9(6) ?
    C35 N14 C34 . . 115.9(7) ?
    C41 N15 C37 . . 118.3(6) ?
    C41 N15 Ag2 . . 117.2(4) ?
    C37 N15 Ag2 . . 124.5(4) ?
    C43 O3 Ag2 . . 98.8(4) ?
    N9 C23 C24 . . 121.5(7) ?
    N9 C23 H23A . . 119.3 ?
    C24 C23 H23A . . 119.3 ?
    N10 C24 C23 . . 122.2(6) ?
    N10 C24 C32 . . 115.3(6) ?
    C23 C24 C32 . . 122.4(7) ?
    N10 C25 C26 . . 122.6(6) ?
    N10 C25 H25A . . 118.7 ?
    C26 C25 H25A . . 118.7 ?
    N9 C26 C25 . . 119.9(7) ?
    N9 C26 C27 . . 118.7(6) ?
    C25 C26 C27 . . 121.4(6) ?
    N11 C27 C28 . . 120.0(7) ?
    N11 C27 C26 . . 118.2(6) ?
    C28 C27 C26 . . 121.8(6) ?
    C29 C28 C27 . . 119.6(7) ?
    C29 C28 H28A . . 120.2 ?
    C27 C28 H28A . . 120.2 ?
    C30 C29 C28 . . 120.1(7) ?
    C30 C29 H29A . . 119.9 ?
    C28 C29 H29A . . 119.9 ?
    C29 C30 C31 . . 117.7(7) ?
    C29 C30 H30A . . 121.1 ?
    C31 C30 H30A . . 121.1 ?
    N11 C31 C30 . . 123.3(7) ?
    N11 C31 H31A . . 118.3 ?
    C30 C31 H31A . . 118.3 ?
    N12 C32 C24 . . 176.9(10) ?
    N13 C33 C34 . . 119.7(6) ?
    N13 C33 C37 . . 119.5(5) ?
    C34 C33 C37 . . 120.8(6) ?
    N14 C34 C33 . . 123.2(8) ?
    N14 C34 H34A . . 118.4 ?
    C33 C34 H34A . . 118.4 ?
    N14 C35 C36 . . 122.2(6) ?
    N14 C35 C42 . . 115.3(6) ?
    C36 C35 C42 . . 122.5(6) ?
    N13 C36 C35 . . 121.1(6) ?
    N13 C36 H36A . . 119.4 ?
    C35 C36 H36A . . 119.4 ?
    N15 C37 C38 . . 121.2(6) ?
    N15 C37 C33 . . 117.4(5) ?
    C38 C37 C33 . . 121.2(6) ?
    C37 C38 C39 . . 119.0(7) ?
    C37 C38 H38A . . 120.5 ?
    C39 C38 H38A . . 120.5 ?
    C40 C39 C38 . . 120.1(7) ?
    C40 C39 H39A . . 120.0 ?
    C38 C39 H39A . . 120.0 ?
    C39 C40 C41 . . 117.9(7) ?
    C39 C40 H40A . . 121.1 ?
    C41 C40 H40A . . 121.1 ?
    N15 C41 C40 . . 123.4(7) ?
    N15 C41 H41A . . 118.3 ?
    C40 C41 H41A . . 118.3 ?
    N16 C42 C35 . . 177.6(9) ?
    O4 C43 O3 . . 131.6(7) ?
    O4 C43 C44 . . 114.8(6) ?
    O3 C43 C44 . . 113.4(6) ?
    F5 C44 F4 . . 101.0(8) ?
    F5 C44 F6 . . 101.9(9) ?
    F4 C44 F6 . . 100.1(8) ?
    F5 C44 C43 . . 115.7(8) ?
    F4 C44 C43 . . 118.8(8) ?
    F6 C44 C43 . . 116.5(7) ?
loop_
    _geom_torsion_atom_site_label_1
    _geom_torsion_atom_site_label_2
    _geom_torsion_atom_site_label_3
    _geom_torsion_atom_site_label_4
    _geom_torsion_site_symmetry_1
    _geom_torsion_site_symmetry_2
    _geom_torsion_site_symmetry_3
    _geom_torsion_site_symmetry_4
    _geom_torsion
    _geom_torsion_publ_flag
    N7 Ag1 N1 C4 . . . . -149.5(5) ?
    N3 Ag1 N1 C4 . . . . 3.3(5) ?
    O1 Ag1 N1 C4 . . . . 99.7(5) ?
    N7 Ag1 N1 C1 . . . . 31.1(6) ?
    N3 Ag1 N1 C1 . . . . -176.0(7) ?
    O1 Ag1 N1 C1 . . . . -79.7(6) ?
    N7 Ag1 N3 C9 . . . . -94.7(7) ?
    O1 Ag1 N3 C9 . . . . 75.4(6) ?
    N1 Ag1 N3 C9 . . . . 170.1(7) ?
    N7 Ag1 N3 C5 . . . . 98.8(7) ?
    O1 Ag1 N3 C5 . . . . -91.1(6) ?
    N1 Ag1 N3 C5 . . . . 3.6(5) ?
    N3 Ag1 N7 C19 . . . . -100.3(8) ?
    O1 Ag1 N7 C19 . . . . 90.0(7) ?
    N1 Ag1 N7 C19 . . . . -15.2(7) ?
    N3 Ag1 N7 C15 . . . . 89.0(8) ?
    O1 Ag1 N7 C15 . . . . -80.8(6) ?
    N1 Ag1 N7 C15 . . . . 174.1(6) ?
    N7 Ag1 O1 C21 . . . . -53.2(5) ?
    N3 Ag1 O1 C21 . . . . 131.2(5) ?
    N1 Ag1 O1 C21 . . . . 62.0(5) ?
    C4 N1 C1 C2 . . . . -1.2(11) ?
    Ag1 N1 C1 C2 . . . . 178.1(5) ?
    C3 N2 C2 C1 . . . . -4.0(12) ?
    C3 N2 C2 C10 . . . . 176.3(8) ?
    N1 C1 C2 N2 . . . . 4.1(12) ?
    N1 C1 C2 C10 . . . . -176.2(7) ?
    C2 N2 C3 C4 . . . . 1.4(13) ?
    C1 N1 C4 C3 . . . . -1.4(11) ?
    Ag1 N1 C4 C3 . . . . 179.2(6) ?
    C1 N1 C4 C5 . . . . 170.4(6) ?
    Ag1 N1 C4 C5 . . . . -9.1(8) ?
    N2 C3 C4 N1 . . . . 1.4(13) ?
    N2 C3 C4 C5 . . . . -170.1(8) ?
    C9 N3 C5 C6 . . . . 2.5(11) ?
    Ag1 N3 C5 C6 . . . . 169.2(6) ?
    C9 N3 C5 C4 . . . . -176.1(7) ?
    Ag1 N3 C5 C4 . . . . -9.4(9) ?
    N1 C4 C5 N3 . . . . 12.4(10) ?
    C3 C4 C5 N3 . . . . -175.9(7) ?
    N1 C4 C5 C6 . . . . -166.2(7) ?
    C3 C4 C5 C6 . . . . 5.4(12) ?
    N3 C5 C6 C7 . . . . -4.0(13) ?
    C4 C5 C6 C7 . . . . 174.6(8) ?
    C5 C6 C7 C8 . . . . 1.6(15) ?
    C6 C7 C8 C9 . . . . 1.9(15) ?
    C5 N3 C9 C8 . . . . 1.2(13) ?
    Ag1 N3 C9 C8 . . . . -166.0(7) ?
    C7 C8 C9 N3 . . . . -3.4(15) ?
    C14 N5 C11 C12 . . . . 0.3(14) ?
    C14 N5 C11 C15 . . . . 179.1(9) ?
    C13 N6 C12 C11 . . . . -0.5(15) ?
    N5 C11 C12 N6 . . . . -1.0(15) ?
    C15 C11 C12 N6 . . . . -179.9(9) ?
    C12 N6 C13 C14 . . . . 2.8(15) ?
    C12 N6 C13 C20 . . . . -178.0(9) ?
    C11 N5 C14 C13 . . . . 2.0(16) ?
    N6 C13 C14 N5 . . . . -3.7(17) ?
    C20 C13 C14 N5 . . . . 177.1(10) ?
    C19 N7 C15 C16 . . . . 1.8(12) ?
    Ag1 N7 C15 C16 . . . . 172.4(7) ?
    C19 N7 C15 C11 . . . . -178.0(8) ?
    Ag1 N7 C15 C11 . . . . -7.4(10) ?
    N5 C11 C15 N7 . . . . -6.9(13) ?
    C12 C11 C15 N7 . . . . 171.9(8) ?
    N5 C11 C15 C16 . . . . 173.4(9) ?
    C12 C11 C15 C16 . . . . -7.8(13) ?
    N7 C15 C16 C17 . . . . -2.2(14) ?
    C11 C15 C16 C17 . . . . 177.6(9) ?
    C15 C16 C17 C18 . . . . 1.2(16) ?
    C16 C17 C18 C19 . . . . 0.0(16) ?
    C15 N7 C19 C18 . . . . -0.5(15) ?
    Ag1 N7 C19 C18 . . . . -171.9(8) ?
    C17 C18 C19 N7 . . . . -0.4(16) ?
    Ag1 O1 C21 O2 . . . . -2.5(10) ?
    Ag1 O1 C21 C22 . . . . 178.3(5) ?
    O2 C21 C22 F3 . . . . 142.7(10) ?
    O1 C21 C22 F3 . . . . -38.0(13) ?
    O2 C21 C22 F2 . . . . -100.3(11) ?
    O1 C21 C22 F2 . . . . 79.0(11) ?
    O2 C21 C22 F1 . . . . 13.5(13) ?
    O1 C21 C22 F1 . . . . -167.2(10) ?
    N15 Ag2 N11 C27 . . . . -109.2(7) ?
    O3 Ag2 N11 C27 . . . . 83.7(7) ?
    N15 Ag2 N11 C31 . . . . 86.1(9) ?
    O3 Ag2 N11 C31 . . . . -81.0(7) ?
    N11 Ag2 N15 C41 . . . . 101.2(7) ?
    O3 Ag2 N15 C41 . . . . -93.0(6) ?
    N11 Ag2 N15 C37 . . . . -79.6(7) ?
    O3 Ag2 N15 C37 . . . . 86.2(5) ?
    N15 Ag2 O3 C43 . . . . 51.4(6) ?
    N11 Ag2 O3 C43 . . . . -134.1(5) ?
    C26 N9 C23 C24 . . . . -2.0(15) ?
    C25 N10 C24 C23 . . . . -0.6(14) ?
    C25 N10 C24 C32 . . . . 177.8(9) ?
    N9 C23 C24 N10 . . . . 2.9(16) ?
    N9 C23 C24 C32 . . . . -175.4(10) ?
    C24 N10 C25 C26 . . . . -2.4(13) ?
    C23 N9 C26 C25 . . . . -0.9(13) ?
    C23 N9 C26 C27 . . . . -180.0(9) ?
    N10 C25 C26 N9 . . . . 3.3(13) ?
    N10 C25 C26 C27 . . . . -177.7(8) ?
    C31 N11 C27 C28 . . . . 0.2(13) ?
    Ag2 N11 C27 C28 . . . . -164.2(6) ?
    C31 N11 C27 C26 . . . . 178.8(8) ?
    Ag2 N11 C27 C26 . . . . 14.4(11) ?
    N9 C26 C27 N11 . . . . 5.8(13) ?
    C25 C26 C27 N11 . . . . -173.2(8) ?
    N9 C26 C27 C28 . . . . -175.6(8) ?
    C25 C26 C27 C28 . . . . 5.3(13) ?
    N11 C27 C28 C29 . . . . 1.0(14) ?
    C26 C27 C28 C29 . . . . -177.5(9) ?
    C27 C28 C29 C30 . . . . -1.6(16) ?
    C28 C29 C30 C31 . . . . 0.9(16) ?
    C27 N11 C31 C30 . . . . -0.9(15) ?
    Ag2 N11 C31 C30 . . . . 164.2(8) ?
    C29 C30 C31 N11 . . . . 0.4(16) ?
    C36 N13 C33 C34 . . . . 2.6(12) ?
    C36 N13 C33 C37 . . . . -177.5(7) ?
    C35 N14 C34 C33 . . . . 2.2(17) ?
    N13 C33 C34 N14 . . . . -2.7(17) ?
    C37 C33 C34 N14 . . . . 177.5(10) ?
    C34 N14 C35 C36 . . . . -1.9(15) ?
    C34 N14 C35 C42 . . . . -179.0(9) ?
    C33 N13 C36 C35 . . . . -2.4(11) ?
    N14 C35 C36 N13 . . . . 2.1(13) ?
    C42 C35 C36 N13 . . . . 179.0(7) ?
    C41 N15 C37 C38 . . . . -2.8(10) ?
    Ag2 N15 C37 C38 . . . . 178.0(5) ?
    C41 N15 C37 C33 . . . . 172.7(6) ?
    Ag2 N15 C37 C33 . . . . -6.4(8) ?
    N13 C33 C37 N15 . . . . 13.5(10) ?
    C34 C33 C37 N15 . . . . -166.7(8) ?
    N13 C33 C37 C38 . . . . -170.9(7) ?
    C34 C33 C37 C38 . . . . 8.9(12) ?
    N15 C37 C38 C39 . . . . 2.7(11) ?
    C33 C37 C38 C39 . . . . -172.7(7) ?
    C37 C38 C39 C40 . . . . -0.4(13) ?
    C38 C39 C40 C41 . . . . -1.6(14) ?
    C37 N15 C41 C40 . . . . 0.6(12) ?
    Ag2 N15 C41 C40 . . . . 179.9(6) ?
    C39 C40 C41 N15 . . . . 1.6(13) ?
    Ag2 O3 C43 O4 . . . . 3.7(11) ?
    Ag2 O3 C43 C44 . . . . -171.6(6) ?
    O4 C43 C44 F5 . . . . -71.1(12) ?
    O3 C43 C44 F5 . . . . 105.0(11) ?
    O4 C43 C44 F4 . . . . 49.4(13) ?
    O3 C43 C44 F4 . . . . -134.5(10) ?
    O4 C43 C44 F6 . . . . 169.2(9) ?
    O3 C43 C44 F6 . . . . -14.7(13) ?
data_global
_journal_date_recd_electronic     2012-09-15
_journal_date_accepted     2012-09-27
_journal_name_full     'Acta Crystallographica, Section E'
_journal_year     2012
_journal_volume     68
_journal_issue     11
_journal_page_first     m1329
_journal_page_last     m1329
_journal_paper_category     QM
_journal_paper_doi     10.1107/S1600536812040846
_journal_coeditor_code     ZS2235
_publ_contact_author_name     'Dr. Jing Li'
_publ_contact_author_address
;
Tianjin Entry-Exit Inspection and Quarantine Bureau,
Tianjin 300201,People's Public China
;
_publ_contact_author_email     'yanjiuyuan_lee@126.com'
_publ_contact_author_fax     '+86 022 2837-0701'
_publ_contact_author_phone     '+86 022 2837-0701'
_publ_section_title
;\
Bis[5-(pyridin-2-yl)pyrazine-2-carbonitrile-\k^2^<i>N</i>^4^,<i>N</i>^5^]\
(trifluoroacetato-\k<i>O</i>)silver(I)
;
loop_
    _publ_author_name
    _publ_author_address
    'Jing Li'
;
Tianjin Entry--Exit Inspection and Quarantine Bureau,
Tianjin 300201,
People's Republic of China
;
    'Xiao Cuan Jia'
;
Tianjin Entry--Exit Inspection and Quarantine Bureau,
Tianjin 300201,
People's Republic of China
;
    'Jun Qi'
;
Tianjin Entry--Exit Inspection and Quarantine Bureau,
Tianjin 300201,
People's Republic of China
;
    'Yuan Yuan Liu'
;
Disease Hospital of TianJin City,
Tianjin 300201,
People's Republic of China
;
    'Yu Ding'
;
Tianjin Entry--Exit Inspection and Quarantine Bureau,
Tianjin 300201,
People's Republic of China
;
