# Supplementary material for: Bis[5-(pyridin-2-yl)pyrazine-2-carbo­nitrile-κ2 N 4,N 5](trifluoro­acetato-κO)silver(I)
Source: Acta Crystallogr Sect E Struct Rep Online. 2012 Oct 6;68(Pt 11):m1329. doi: 10.1107/S1600536812040846 (PMC3515095; doi:10.1107/S1600536812040846)
Supplement: Supplementary file 2 [file e-68-m1329-Isup2.hkl]

# 
# h,k,l, Fc-squared, Fo-squared, sigma(Fo-squared) and status flag 
# 
data_I
_shelx_title ' y in P2(1)2(1)2(1)' 
_shelx_refln_list_code          4 
_shelx_F_calc_maximum      951.27 
_exptl_crystal_F_000      2320.00 
_reflns_d_resolution_high  0.8406 
 
loop_ 
 _symmetry_equiv_pos_as_xyz 
 'x, y, z' 
 '-x+1/2, -y, z+1/2' 
 '-x, y+1/2, -z+1/2' 
 'x+1/2, -y+1/2, -z' 
 
_cell_length_a    12.5237 
_cell_length_b    14.9638 
_cell_length_c    23.8455 
_cell_angle_alpha  90.000 
_cell_angle_beta   90.000 
_cell_angle_gamma  90.000 
 
_shelx_F_squared_multiplier     1.000 
 
loop_ 
 _refln_index_h 
 _refln_index_k 
 _refln_index_l 
 _refln_F_squared_calc 
 _refln_F_squared_meas 
 _refln_F_squared_sigma 
 _refln_observed_status 
   2   0   0   120757.70   135796.73   2843.49 o 
   4   0   0    53752.60    56423.26   1187.75 o 
   6   0   0       54.50       85.82     18.53 o 
   8   0   0      299.61      363.95     35.19 o 
  10   0   0      906.64     1022.80    100.20 o 
  12   0   0        2.03      -52.94     46.32 o 
  14   0   0      456.10      536.92     93.58 o 
   1   1   0      277.40      305.79     11.03 o 
   2   1   0     5381.55     6149.32    113.14 o 
   3   1   0        1.60       -2.53      4.70 o 
   4   1   0    14707.55    15431.30    239.11 o 
   5   1   0     1984.13     1866.88     41.51 o 
   6   1   0     3775.59     6674.73    159.77 o 
   7   1   0      445.61      343.24     27.02 o 
   8   1   0    13189.11    12678.32    211.80 o 
   9   1   0     3487.93     3468.46     77.45 o 
  10   1   0     5556.17     5622.88    135.89 o 
  11   1   0      212.39      265.14     66.17 o 
  12   1   0      206.12      224.89     44.42 o 
  13   1   0       42.68       40.67     49.15 o 
  14   1   0       83.83      -41.05     59.55 o 
   0   2   0      192.01      -40.78     27.19 o 
   1   2   0     1430.46     1557.75     29.05 o 
   2   2   0      791.97      736.07     34.16 o 
   3   2   0        3.29       -8.82      7.64 o 
   4   2   0     2441.46     2427.93     58.19 o 
   5   2   0      693.80      570.26     19.78 o 
   6   2   0      595.66      625.93     22.90 o 
   7   2   0      361.70      259.94     18.29 o 
   8   2   0      175.94      143.14     24.42 o 
   9   2   0       56.00       25.93     23.20 o 
  10   2   0        8.72      -12.57     32.82 o 
  11   2   0       52.23       52.73     37.06 o 
  12   2   0        6.20       -7.28     39.95 o 
  13   2   0        5.04      -20.34     37.09 o 
  14   2   0        9.98       30.59     41.68 o 
   1   3   0     5593.47     5600.29     80.04 o 
   2   3   0     1490.49     1539.91     44.76 o 
   3   3   0     2805.92     2529.13    128.68 o 
   4   3   0    22549.44    23643.19    419.07 o 
   5   3   0     4792.30     5319.26    145.08 o 
   6   3   0     1376.50     1105.74     48.74 o 
   7   3   0      837.77      977.26     42.17 o 
   8   3   0    24419.60    23830.26    440.24 o 
   9   3   0      379.21      301.49     33.19 o 
  10   3   0     8863.01     8100.17    182.40 o 
  11   3   0        5.38      -11.88     26.19 o 
  12   3   0      677.75      716.42     68.76 o 
  13   3   0        6.30        0.05     37.41 o 
  14   3   0      358.94      365.20     59.35 o 
   0   4   0   904907.38   942193.13  16610.69 o 
   1   4   0    10319.78    11743.15    204.87 o 
   2   4   0       46.99       62.44      7.65 o 
   3   4   0        0.52       -6.25      6.33 o 
   4   4   0    23068.27    22851.84    406.80 o 
   5   4   0     2128.94     2414.70     64.06 o 
   6   4   0      624.45      533.27     32.17 o 
   7   4   0       20.70        2.95     16.58 o 
   8   4   0      138.77      187.04     54.56 o 
   9   4   0      657.45      775.25     50.10 o 
  10   4   0      390.66      280.40     36.91 o 
  11   4   0      774.83      827.74     56.24 o 
  12   4   0        0.84        7.30     36.31 o 
  13   4   0      241.12      271.97     62.39 o 
  14   4   0      283.37      312.55     59.80 o 
   1   5   0    14785.36    15292.66    222.92 o 
   2   5   0     2577.41     2830.14     59.61 o 
   3   5   0       16.66        2.26     11.57 o 
   4   5   0      187.94      122.76     12.96 o 
   5   5   0      530.77      599.98     32.34 o 
   6   5   0     1828.97     1590.81     58.35 o 
   7   5   0       20.61        6.04     19.54 o 
   8   5   0      129.88      228.15     34.17 o 
   9   5   0     2639.88     2696.46     84.82 o 
  10   5   0      166.83      131.46     30.69 o 
  11   5   0      983.24     1258.52     69.81 o 
  12   5   0      277.47      223.53     40.60 o 
  13   5   0      328.16      319.30     57.38 o 
  14   5   0       46.26        9.48     43.00 o 
   0   6   0   108040.80   122685.55   2164.61 o 
   1   6   0      710.59      709.31     33.62 o 
   2   6   0    48869.55    50244.91   1297.41 o 
   3   6   0      239.41      193.14     21.20 o 
   4   6   0    15040.98    15113.49    250.72 o 
   5   6   0      970.43      904.16     39.64 o 
   6   6   0     3203.72     3001.82     80.07 o 
   7   6   0     1881.30     1778.22     62.61 o 
   8   6   0      439.33      418.38     36.67 o 
   9   6   0      228.16      214.56     42.34 o 
  10   6   0       23.76       40.73     36.30 o 
  11   6   0       46.00      -17.00     28.98 o 
  12   6   0      155.43      180.61     39.46 o 
  13   6   0       53.23       30.06     40.43 o 
  14   6   0      108.78       59.32     48.00 o 
   1   7   0     5556.70     5692.30     96.34 o 
   2   7   0     1604.01     1557.05     38.57 o 
   3   7   0     3663.41     3315.41     69.20 o 
   4   7   0     7590.98     7472.59    118.25 o 
   5   7   0     6507.81     5994.91    108.00 o 
   6   7   0     1932.06     1434.98     51.83 o 
   7   7   0     2058.49     1835.45     63.05 o 
   8   7   0     7581.80     7107.77    161.94 o 
   9   7   0      172.20      139.62     30.02 o 
  10   7   0     2115.78     2112.69     78.98 o 
  11   7   0       37.75       31.26     29.99 o 
  12   7   0       98.57       82.73     37.09 o 
  13   7   0        1.20      -20.48     41.34 o 
   0   8   0    63885.48    59279.40   2284.75 o 
   1   8   0     1609.88     1627.73     40.96 o 
   2   8   0      346.08      318.58     27.13 o 
   3   8   0       51.19       23.30     13.23 o 
   4   8   0      108.98       71.09     19.80 o 
   5   8   0      834.47      831.14     64.07 o 
   6   8   0      415.30      392.32     32.88 o 
   7   8   0        0.02      -15.85     20.61 o 
   8   8   0       86.40       65.58     28.94 o 
   9   8   0      234.65      200.49     43.47 o 
  10   8   0      138.94      190.88     56.24 o 
  11   8   0      336.03      234.30     53.42 o 
  12   8   0        3.63      -12.88     39.95 o 
  13   8   0      104.87       61.22     49.79 o 
   1   9   0       46.12       20.42     13.94 o 
   2   9   0       12.31      -19.01     15.04 o 
   3   9   0     1451.23     1494.00     42.76 o 
   4   9   0     2047.32     1739.68     58.67 o 
   5   9   0       53.67       31.38     22.89 o 
   6   9   0     5745.76     5665.94    169.97 o 
   7   9   0       68.49       54.73     31.62 o 
   8   9   0     2531.86     2711.87    111.62 o 
   9   9   0      410.22      367.94     70.42 o 
  10   9   0     1522.38     1667.94     93.23 o 
  11   9   0      339.96      380.02     57.08 o 
  12   9   0      472.54      480.97     68.14 o 
   0  10   0     5560.01     7471.30    212.60 o 
   1  10   0      119.97       63.15     15.58 o 
   2  10   0     5028.11     4691.15     90.07 o 
   3  10   0      412.64      530.34     30.57 o 
   4  10   0     7381.42     7076.21    126.60 o 
   5  10   0      376.62      347.54     48.71 o 
   6  10   0     1290.36     1351.20     64.26 o 
   7  10   0      906.98      755.33     66.35 o 
   8  10   0        0.41      -12.02     62.39 o 
   9  10   0      389.99      313.76     55.12 o 
  10  10   0       26.82        0.73     39.46 o 
  11  10   0      274.96      393.24     86.02 o 
  12  10   0       86.94      -28.58     45.44 o 
   1  11   0     2140.03     1929.30     63.99 o 
   2  11   0       84.37        8.41     25.21 o 
   3  11   0      544.89      491.53     39.46 o 
   4  11   0     1941.23     1757.33     52.28 o 
   5  11   0      312.40      265.82     37.38 o 
   6  11   0      944.75      967.49     61.74 o 
   7  11   0      136.26      169.22     35.92 o 
   8  11   0      618.65      737.39    119.44 o 
   9  11   0      174.26      139.89     70.90 o 
  10  11   0       35.47       63.19     45.44 o 
  11  11   0      192.85      212.48     69.95 o 
   0  12   0      692.58      603.98     65.50 o 
   1  12   0      343.51      234.75     62.90 o 
   2  12   0      918.91      833.50    110.65 o 
   3  12   0      331.16      353.06     39.20 o 
   4  12   0     1048.44     1203.79    153.41 o 
   5  12   0      537.66      684.92    106.82 o 
   6  12   0      988.84     1037.34     76.63 o 
   7  12   0      116.09       77.48     36.64 o 
   8  12   0      362.78      376.29     49.94 o 
   9  12   0       44.00       21.94     35.39 o 
  10  12   0       74.65       39.32     36.76 o 
  11  12   0        0.19        0.64     36.91 o 
   1  13   0     1832.09     1950.09     71.03 o 
   2  13   0        0.47        0.93     28.51 o 
   3  13   0      943.48     1275.17     98.24 o 
   4  13   0      936.04      894.23     73.66 o 
   5  13   0      328.48      316.54     53.45 o 
   6  13   0     1534.64     1622.87    118.97 o 
   7  13   0       93.12       38.64     44.67 o 
   8  13   0      810.84      725.98    115.32 o 
   9  13   0        3.39       10.43     42.93 o 
  10  13   0      296.53      111.54     72.31 o 
   0  14   0      391.11      393.03     60.63 o 
   1  14   0        9.99       10.52     29.70 o 
   2  14   0      270.23      239.16     39.99 o 
   3  14   0      104.09      101.46     43.76 o 
   4  14   0      411.08      444.33     59.11 o 
   5  14   0       39.06      -45.34     36.36 o 
   6  14   0        6.42      -44.18     37.81 o 
   7  14   0      299.63      270.56     59.69 o 
   8  14   0       38.12      -19.74     38.83 o 
   9  14   0      223.35      124.05     49.04 o 
   1  15   0       19.83       17.02     35.16 o 
   2  15   0        4.95       -3.48     33.14 o 
   3  15   0       60.60       31.53     43.44 o 
   4  15   0       14.05      -55.15     36.76 o 
   5  15   0        5.77      -50.01     38.08 o 
   6  15   0        7.44       -9.75     38.81 o 
   7  15   0       71.68       67.06     53.41 o 
   8  15   0        0.56       17.96     45.29 o 
   0  16   0        0.71        0.43     50.60 o 
   1  16   0        6.96       -9.66     34.98 o 
   2  16   0      199.48      129.90     47.73 o 
   3  16   0       95.33      100.79     64.70 o 
   4  16   0      250.73      262.26     87.69 o 
   5  16   0      217.96      233.26     84.72 o 
   6  16   0       52.35        4.01     40.99 o 
   1  17   0      209.60      214.87     70.78 o 
   2  17   0        1.42      -28.35     40.77 o 
   3  17   0      175.36      130.92     47.79 o 
   4  17   0      107.56       54.38     43.91 o 
   1   0   1     1158.01     1097.25     24.19 o 
   2   0   1     5099.57     5697.13    161.14 o 
   3   0   1       46.96       48.42      7.04 o 
   4   0   1     5151.96     5708.55     96.57 o 
   5   0   1    13062.90    13753.82    217.84 o 
   6   0   1      216.38      252.48     19.65 o 
   7   0   1     6394.58     7078.09    132.21 o 
   8   0   1       87.14       91.57     17.21 o 
   9   0   1     7325.30     7848.67    143.52 o 
  10   0   1      240.94      362.50     49.45 o 
  11   0   1      806.69      639.03    121.47 o 
  12   0   1      141.50      101.78    107.76 o 
  13   0   1      287.21      276.26     50.44 o 
  14   0   1      272.76      234.08     54.27 o 
 -14   1   1      385.85      313.61     55.79 o 
 -13   1   1       68.55       14.70     53.88 o 
 -12   1   1      144.36      178.97     46.11 o 
 -11   1   1     1126.94     1174.12     79.87 o 
 -10   1   1     1249.28     1364.85     58.17 o 
  -9   1   1     2874.64     2710.77     66.06 o 
  -8   1   1     1833.44     2005.41     51.82 o 
  -7   1   1     3477.34     3140.03     67.29 o 
  -6   1   1      712.10      866.79     27.71 o 
  -5   1   1     8711.30     8586.40    192.93 o 
  -4   1   1     1433.42     1460.18     34.10 o 
  -3   1   1     1725.56     1693.33     33.17 o 
  -2   1   1      135.35      113.69      7.50 o 
  -1   1   1    15171.66    16156.03    286.63 o 
   0   1   1      131.74      154.31      6.50 o 
   1   1   1    15081.82    16393.14    224.89 o 
   2   1   1      161.63      136.07      7.38 o 
   3   1   1     1240.09     1217.52     64.28 o 
   4   1   1     1554.99     1680.13     35.15 o 
   5   1   1     8621.97     8658.11    142.69 o 
   6   1   1      636.78      720.24     26.17 o 
   7   1   1     3493.00     3224.34     67.33 o 
   8   1   1     1852.63     1981.33     51.34 o 
   9   1   1     2851.86     2758.86     81.13 o 
  10   1   1     1231.28     1476.01     59.58 o 
  11   1   1     1190.57     1175.22     73.72 o 
  12   1   1      125.17      144.06     46.36 o 
  13   1   1       82.21       84.52     41.10 o 
  14   1   1      380.09      323.32     67.59 o 
 -14   2   1      306.01      229.68     55.37 o 
 -13   2   1       94.42      117.72     43.75 o 
 -12   2   1      697.13      845.05     75.81 o 
 -11   2   1      358.70      431.19     53.80 o 
 -10   2   1     4166.04     4014.43    109.17 o 
  -9   2   1      452.56      474.99     37.90 o 
  -8   2   1     2871.51     2792.30     63.38 o 
  -7   2   1     3044.03     2400.62     55.00 o 
  -6   2   1       49.45       66.00     11.93 o 
  -5   2   1     6894.04     6442.55    151.58 o 
  -4   2   1        1.05      -12.64      8.43 o 
  -3   2   1     6222.03     6462.45    109.16 o 
  -2   2   1      100.92       63.42     10.64 o 
  -1   2   1    45420.31    47768.53    638.07 o 
   0   2   1        3.99        1.73      2.68 o 
   1   2   1    45431.02    46509.11    590.15 o 
   2   2   1       99.79       72.42     10.51 o 
   3   2   1     6780.29     7144.66    129.11 o 
   4   2   1        5.58       -2.17      9.79 o 
   5   2   1     7131.72     6552.50    110.84 o 
   6   2   1       19.85        6.90     10.78 o 
   7   2   1     3159.74     2514.33     55.46 o 
   8   2   1     2865.51     2723.04     62.84 o 
   9   2   1      451.49      512.94     38.56 o 
  10   2   1     4152.37     4036.97    109.69 o 
  11   2   1      383.86      435.30     54.90 o 
  12   2   1      690.33      708.79     69.16 o 
  13   2   1       86.71       67.49     42.25 o 
  14   2   1      306.71      312.72    115.80 o 
 -14   3   1      137.38      101.25     45.76 o 
 -13   3   1      201.31      214.48     94.53 o 
 -12   3   1      314.29      254.17     47.90 o 
 -11   3   1      366.53      336.83     49.09 o 
 -10   3   1     2187.95     1622.85     66.88 o 
  -9   3   1      333.55      371.71     54.31 o 
  -8   3   1     5327.59     4801.59    116.59 o 
  -7   3   1     1930.61     1953.04     59.62 o 
  -6   3   1      285.83      244.27     50.22 o 
  -5   3   1     8062.03     7736.00    189.34 o 
  -4   3   1     4782.54     4893.25    146.94 o 
  -3   3   1    26438.12    28781.99    486.00 o 
  -2   3   1      697.13      764.92     23.23 o 
  -1   3   1   107858.48   111568.63   1506.99 o 
   0   3   1      313.82      292.18     13.90 o 
   1   3   1   108034.92   112563.18   1400.72 o 
   2   3   1      650.66      706.42     17.18 o 
   3   3   1    25782.44    27078.59    648.09 o 
   4   3   1     4696.59     5076.84    103.75 o 
   5   3   1     7709.56     7557.62    152.04 o 
   6   3   1      346.31      345.08     26.71 o 
   7   3   1     1779.63     1706.48     57.48 o 
   8   3   1     5251.42     4724.16    168.36 o 
   9   3   1      331.65      332.72     33.87 o 
  10   3   1     2140.42     1720.69     67.28 o 
  11   3   1      332.57      419.80     43.92 o 
  12   3   1      338.39      312.38     99.73 o 
  13   3   1      205.27      225.18     51.80 o 
  14   3   1      130.64       67.22     41.73 o 
 -14   4   1       66.34       88.91     44.27 o 
 -13   4   1      130.04       97.50     77.04 o 
 -12   4   1      472.79      408.28     55.79 o 
 -11   4   1      642.91      790.12     55.21 o 
 -10   4   1      627.28      631.34     61.69 o 
  -9   4   1     4505.59     4527.90    115.66 o 
  -8   4   1      555.31      429.39     35.65 o 
  -7   4   1     1525.49     1089.80     77.56 o 
  -6   4   1      857.12      842.60     47.76 o 
  -5   4   1     6213.66     5660.38    125.39 o 
  -4   4   1     4531.76     4531.67    149.72 o 
  -3   4   1    10706.68    10886.70    162.75 o 
  -2   4   1      399.44      422.19     19.32 o 
  -1   4   1    38894.74    41688.29    557.46 o 
   0   4   1    11890.80    12749.11    417.05 o 
   1   4   1    38103.26    40090.69    697.21 o 
   2   4   1      335.09      355.86     16.13 o 
   3   4   1    10993.11    11680.74    183.49 o 
   4   4   1     4355.00     4475.81    111.87 o 
   5   4   1     6720.30     6403.79    127.65 o 
   6   4   1      927.13      960.95     39.14 o 
   7   4   1     1620.34     1247.27     47.44 o 
   8   4   1      518.95      382.45     35.23 o 
   9   4   1     4443.95     4282.38    113.40 o 
  10   4   1      645.21      664.37     49.26 o 
  11   4   1      658.39      808.32     56.00 o 
  12   4   1      447.96      387.12     62.06 o 
  13   4   1      134.85      147.22     48.11 o 
  14   4   1       66.99      106.86     49.10 o 
 -14   5   1      135.51      107.76     53.88 o 
 -13   5   1      137.29       87.73     44.42 o 
 -12   5   1       93.79       68.14     33.05 o 
 -11   5   1     1553.99     1693.41     73.87 o 
 -10   5   1       50.42       46.13     28.83 o 
  -9   5   1     3408.14     3404.55    100.18 o 
  -8   5   1      336.06      281.51     38.59 o 
  -7   5   1     1881.20     1732.61     59.45 o 
  -6   5   1      972.41      891.05     39.22 o 
  -5   5   1     6807.67     6903.47    138.67 o 
  -4   5   1      657.94      575.13     22.53 o 
  -3   5   1     3093.49     2769.60     66.65 o 
  -2   5   1     4788.34     4767.71     77.04 o 
  -1   5   1    78512.27    84908.90   1178.29 o 
   0   5   1     2063.40     1940.53     49.39 o 
   1   5   1    79298.88    86162.65   1178.62 o 
   2   5   1     4987.46     4979.18     81.45 o 
   3   5   1     3016.69     2733.07     49.05 o 
   4   5   1      688.70      627.27     23.31 o 
   5   5   1     6345.51     6275.11    135.62 o 
   6   5   1      977.82      785.94     37.65 o 
   7   5   1     1843.22     1701.06     58.98 o 
   8   5   1      362.65      350.67     33.70 o 
   9   5   1     3353.89     3354.01     96.95 o 
  10   5   1       53.65       34.38     46.04 o 
  11   5   1     1555.52     1673.73     72.13 o 
  12   5   1      117.62      137.25     37.01 o 
  13   5   1      156.90       96.18     69.48 o 
  14   5   1      131.67      133.61     44.96 o 
 -14   6   1      218.92      292.50    124.30 o 
 -13   6   1      262.40      276.61     77.99 o 
 -12   6   1      118.62      118.20     36.71 o 
 -11   6   1      585.47      545.36     50.20 o 
 -10   6   1      864.05      909.90    110.61 o 
  -9   6   1     1381.10     1468.42     61.48 o 
  -8   6   1      535.00      560.08     41.26 o 
  -7   6   1     9336.45     9952.50    204.46 o 
  -6   6   1      219.86      252.48     27.81 o 
  -5   6   1    13026.88    12687.12    322.74 o 
  -4   6   1      129.53      108.31     20.95 o 
  -3   6   1     5060.96     4890.98     82.06 o 
  -2   6   1     4099.78     4130.29     65.24 o 
  -1   6   1    36290.43    36857.55    515.01 o 
   0   6   1     6349.94     5933.61     85.41 o 
   1   6   1    35710.45    36318.75    514.71 o 
   2   6   1     4040.56     3945.47     71.88 o 
   3   6   1     5216.74     5011.66     75.81 o 
   4   6   1      126.31      148.24     23.80 o 
   5   6   1    13446.89    13141.33    246.12 o 
   6   6   1      213.85      183.53     50.17 o 
   7   6   1     9525.06     9914.51    204.29 o 
   8   6   1      531.24      527.38     55.90 o 
   9   6   1     1399.04     1473.66     70.41 o 
  10   6   1      852.08      844.93     99.33 o 
  11   6   1      629.57      592.59     78.18 o 
  12   6   1      107.15      127.53     46.99 o 
  13   6   1      260.96      328.58     58.82 o 
  14   6   1      216.12      224.56     90.27 o 
 -13   7   1      219.20       75.08     67.59 o 
 -12   7   1      363.18      375.53     49.16 o 
 -11   7   1       57.97       32.17     30.45 o 
 -10   7   1      546.45      760.48     96.36 o 
  -9   7   1       85.20       71.52     39.07 o 
  -8   7   1     1621.56     1696.46     64.72 o 
  -7   7   1     1445.78     1407.82     55.28 o 
  -6   7   1      507.88      489.87     34.81 o 
  -5   7   1     2824.57     2774.45     58.00 o 
  -4   7   1      684.44      576.33     31.70 o 
  -3   7   1     9151.62     8325.42    136.66 o 
  -2   7   1      688.50      683.12     40.87 o 
  -1   7   1    18195.93    18886.14    281.67 o 
   0   7   1     1581.76     1503.45     37.77 o 
   1   7   1    18471.17    19705.96    282.18 o 
   2   7   1      724.16      693.83     33.27 o 
   3   7   1     9087.94     8267.86    151.48 o 
   4   7   1      660.51      606.45     36.85 o 
   5   7   1     2551.18     2514.05     57.05 o 
   6   7   1      581.88      617.34     36.99 o 
   7   7   1     1397.99     1460.10     56.22 o 
   8   7   1     1597.72     1585.05     62.32 o 
   9   7   1       84.81       22.77     24.89 o 
  10   7   1      526.12      705.11     50.91 o 
  11   7   1       46.85       13.20     31.72 o 
  12   7   1      386.68      492.98     53.10 o 
  13   7   1      218.42      179.29     84.13 o 
 -13   8   1        9.68       29.24     46.32 o 
 -12   8   1      649.34      667.46     74.51 o 
 -11   8   1       75.59       68.43     44.42 o 
 -10   8   1     1007.07     1302.11     89.08 o 
  -9   8   1      571.52      534.35     45.94 o 
  -8   8   1     1623.35     1788.43     67.39 o 
  -7   8   1      242.53      295.64     45.17 o 
  -6   8   1     1271.79     1210.03     47.91 o 
  -5   8   1     1723.30     1561.97     42.58 o 
  -4   8   1     1971.34     1929.01     43.53 o 
  -3   8   1     2610.12     2390.34     60.31 o 
  -2   8   1      309.04      317.20     21.52 o 
  -1   8   1     9392.81     9079.46    141.93 o 
   0   8   1      920.57      806.59     57.73 o 
   1   8   1     8749.41     8466.02    140.33 o 
   2   8   1      290.57      255.62     20.01 o 
   3   8   1     2699.70     2396.49     53.74 o 
   4   8   1     1950.39     1897.13     40.26 o 
   5   8   1     1811.33     1637.25     38.34 o 
   6   8   1     1335.50     1276.19     49.76 o 
   7   8   1      260.01      265.70     30.98 o 
   8   8   1     1610.92     1605.78     64.70 o 
   9   8   1      568.86      636.28     63.77 o 
  10   8   1     1013.00     1183.94     86.22 o 
  11   8   1       83.85       29.68     38.34 o 
  12   8   1      634.41      577.47     73.75 o 
  13   8   1       11.83       32.20     48.72 o 
 -12   9   1      101.88       93.54     49.12 o 
 -11   9   1      353.94      316.44     55.48 o 
 -10   9   1      229.23      181.25     51.13 o 
  -9   9   1      774.16      730.30     69.66 o 
  -8   9   1      996.99     1228.17     83.18 o 
  -7   9   1      247.15      259.65     43.82 o 
  -6   9   1     3107.11     2697.87    143.68 o 
  -5   9   1     1956.63     2041.46     70.99 o 
  -4   9   1     2946.67     2753.63     63.03 o 
  -3   9   1     2839.38     2791.52     62.11 o 
  -2   9   1     3499.95     3385.34     69.89 o 
  -1   9   1      117.91       94.61     22.68 o 
   0   9   1     3553.64     3553.79     76.90 o 
   1   9   1      134.40      134.56     18.75 o 
   2   9   1     3598.71     3443.00     87.47 o 
   3   9   1     2748.58     2757.61     61.92 o 
   4   9   1     3000.25     2794.27     63.06 o 
   5   9   1     1844.36     1833.44     60.71 o 
   6   9   1     3100.43     2953.63     92.29 o 
   7   9   1      257.33      233.84     94.06 o 
   8   9   1     1026.12     1147.29     76.42 o 
   9   9   1      757.25      678.71     66.48 o 
  10   9   1      221.67      165.59     48.37 o 
  11   9   1      346.27      305.65     56.80 o 
  12   9   1      101.61       25.41     46.02 o 
 -12  10   1        2.03       -9.44     45.41 o 
 -11  10   1      273.38      354.88     60.83 o 
 -10  10   1       42.50       39.55     42.80 o 
  -9  10   1      930.13     1076.33     82.14 o 
  -8  10   1      191.88      212.28     78.93 o 
  -7  10   1     2014.01     1722.60    100.67 o 
  -6  10   1     1393.32     1398.24     63.48 o 
  -5  10   1     1408.39     1230.32     50.92 o 
  -4  10   1     1511.21     1436.09     44.98 o 
  -3  10   1     1261.73     1357.65     42.54 o 
  -2  10   1      924.02      941.75     80.56 o 
  -1  10   1      165.25      147.25     18.45 o 
   0  10   1      751.28      861.41     67.81 o 
   1  10   1      139.54      142.69     25.63 o 
   2  10   1      949.53      920.39     58.73 o 
   3  10   1     1300.13     1388.86     42.58 o 
   4  10   1     1496.49     1309.26     48.96 o 
   5  10   1     1428.55     1326.65     52.26 o 
   6  10   1     1386.37     1437.91     63.80 o 
   7  10   1     2020.21     1794.61     75.19 o 
   8  10   1      194.09      223.15     45.70 o 
   9  10   1      927.57      969.51     78.52 o 
  10  10   1       41.94       37.61     42.35 o 
  11  10   1      286.67      257.12     78.46 o 
  12  10   1        3.47      -36.89     44.73 o 
 -11  11   1      180.59      184.55     55.98 o 
 -10  11   1       77.76       26.65     42.64 o 
  -9  11   1      280.75      452.03     61.64 o 
  -8  11   1      180.66      197.09     47.69 o 
  -7  11   1      243.09      221.70     40.06 o 
  -6  11   1      279.78      309.69     55.84 o 
  -5  11   1      295.30      325.29     37.22 o 
  -4  11   1      456.71      476.03     40.21 o 
  -3  11   1      700.63      636.75     53.84 o 
  -2  11   1      538.70      640.17     44.40 o 
  -1  11   1     2634.72     2301.49     75.18 o 
   0  11   1       44.06       37.95     24.22 o 
   1  11   1     2669.82     2325.17     70.60 o 
   2  11   1      531.54      598.03     60.27 o 
   3  11   1      714.86      638.75     56.21 o 
   4  11   1      462.33      531.99     45.73 o 
   5  11   1      261.25      338.14     35.71 o 
   6  11   1      287.19      317.21     70.50 o 
   7  11   1      269.35      290.89     52.52 o 
   8  11   1      175.14      212.33     45.37 o 
   9  11   1      276.37      303.10     48.07 o 
  10  11   1       77.93       67.67     49.37 o 
  11  11   1      178.30      237.32     57.75 o 
 -10  12   1      240.08      119.80     41.72 o 
  -9  12   1       27.23       10.24     31.75 o 
  -8  12   1      691.18      765.77     71.94 o 
  -7  12   1      244.80      232.50     58.37 o 
  -6  12   1      468.08      506.36     46.86 o 
  -5  12   1      277.04      288.20     49.20 o 
  -4  12   1      384.90      423.38     54.73 o 
  -3  12   1      786.72      850.50     84.18 o 
  -2  12   1       97.17       61.34     33.94 o 
  -1  12   1     2907.78     2774.77     82.83 o 
   0  12   1      205.11      163.76     33.04 o 
   1  12   1     2793.50     2643.88     81.42 o 
   2  12   1      105.47      138.96     41.61 o 
   3  12   1      833.55      826.16     52.07 o 
   4  12   1      393.88      438.94     54.73 o 
   5  12   1      303.95      287.31     78.41 o 
   6  12   1      480.15      518.01     60.49 o 
   7  12   1      257.14      187.43     40.19 o 
   8  12   1      699.00      689.26    120.13 o 
   9  12   1       29.15        4.32     31.16 o 
  10  12   1      246.00      142.83     58.58 o 
 -10  13   1      137.47       92.06     48.21 o 
  -9  13   1       23.63        0.12     41.52 o 
  -8  13   1      581.75      424.43     99.25 o 
  -7  13   1       26.02        1.75     43.69 o 
  -6  13   1      884.50      884.98    149.77 o 
  -5  13   1      395.55      447.03     58.28 o 
  -4  13   1      840.39      842.92     96.98 o 
  -3  13   1     1085.74     1132.51     88.69 o 
  -2  13   1      135.80       39.27     29.44 o 
  -1  13   1      885.40     1237.05     94.28 o 
   0  13   1       16.80       14.17     26.52 o 
   1  13   1      898.53     1248.19     67.28 o 
   2  13   1      144.90       77.72     31.76 o 
   3  13   1     1081.83     1216.94     77.77 o 
   4  13   1      849.79      885.84    144.80 o 
   5  13   1      362.07      296.61     77.93 o 
   6  13   1      872.47      800.86    258.28 o 
   7  13   1       18.61      -11.90     44.45 o 
   8  13   1      595.19      566.22    104.93 o 
   9  13   1       21.35       -9.26     39.52 o 
  10  13   1      135.77       18.66     53.41 o 
  -9  14   1      169.83      264.68     92.64 o 
  -8  14   1      122.95       60.86     64.28 o 
  -7  14   1      373.92      199.51    160.70 o 
  -6  14   1      367.05      385.06     56.82 o 
  -5  14   1      220.80      159.34     93.48 o 
  -4  14   1      444.27      430.44     75.01 o 
  -3  14   1      103.95      161.95     44.54 o 
  -2  14   1      206.08      179.10     37.67 o 
  -1  14   1        5.72       26.05     30.67 o 
   0  14   1      100.25       40.01     35.47 o 
   1  14   1        4.51        2.77     28.96 o 
   2  14   1      191.90      126.34     35.94 o 
   3  14   1      114.24       87.20     42.85 o 
   4  14   1      439.52      283.58     83.78 o 
   5  14   1      226.02      209.90     48.97 o 
   6  14   1      363.02      236.55     60.77 o 
   7  14   1      365.95      239.58    100.67 o 
   8  14   1      124.80       98.43     50.20 o 
   9  14   1      165.47       94.15    118.16 o 
  -8  15   1       20.17       19.59     40.80 o 
  -7  15   1       92.15       64.63     46.52 o 
  -6  15   1      127.15       43.53     40.78 o 
  -5  15   1      158.60      102.41     45.50 o 
  -4  15   1      257.64      318.41     86.93 o 
  -3  15   1       30.68       -4.05     41.41 o 
  -2  15   1      396.20      289.55     44.77 o 
  -1  15   1       26.96       12.27     34.71 o 
   0  15   1      297.89      233.03     43.69 o 
   1  15   1       24.26        1.51     32.57 o 
   2  15   1      399.60      332.96     44.70 o 
   3  15   1       32.59      -19.97     38.99 o 
   4  15   1      263.56      327.79     58.65 o 
   5  15   1      156.92       22.91     37.91 o 
   6  15   1      120.03      147.52     80.00 o 
   7  15   1       93.77      106.14     46.64 o 
   8  15   1       19.28        9.00     55.77 o 
  -6  16   1       42.19       65.85     56.07 o 
  -5  16   1       26.75      -37.05     38.28 o 
  -4  16   1      199.44      195.73     55.69 o 
  -3  16   1       62.72       16.05     50.14 o 
  -2  16   1      112.29       73.51     47.90 o 
  -1  16   1       22.31      -12.26     35.02 o 
   0  16   1      342.23      428.20     51.01 o 
   1  16   1       19.20       13.57     35.42 o 
   2  16   1      122.93       83.69     45.20 o 
   3  16   1       64.37       47.21     41.76 o 
   4  16   1      196.66      186.58     77.84 o 
   5  16   1       24.75      -32.84     36.93 o 
   6  16   1       38.20       32.65     38.52 o 
  -4  17   1      110.24      -15.62     41.68 o 
  -3  17   1      119.99       78.75     45.52 o 
  -2  17   1       43.78       48.78     42.52 o 
  -1  17   1       46.01       61.05     72.28 o 
   0  17   1        0.46       -8.14     35.78 o 
   1  17   1       47.05       46.03     38.27 o 
   2  17   1       41.41        6.07     40.01 o 
   3  17   1      123.73       91.04     97.43 o 
   4  17   1      111.28        6.57     40.04 o 
   0   0   2    38787.15    38448.90    810.75 o 
   1   0   2        6.14      -12.70      8.47 o 
   2   0   2    33515.93    36858.50    549.19 o 
   3   0   2        8.18        2.04      6.31 o 
   4   0   2     6671.73     6391.93    108.88 o 
   5   0   2     4948.33     5067.40     90.32 o 
   6   0   2     1734.64     1622.22     40.99 o 
   7   0   2     8730.58     8642.80    149.40 o 
   8   0   2       13.42      -15.03     13.48 o 
   9   0   2      858.74      668.96     34.10 o 
  10   0   2      113.01       80.11     35.72 o 
  11   0   2      292.56      170.67     40.77 o 
  12   0   2      173.53      163.27     49.77 o 
  13   0   2      181.88      155.12     57.19 o 
  14   0   2      127.49      126.22     45.61 o 
 -14   1   2      311.48      260.61     53.73 o 
 -13   1   2       24.08      -12.88     99.25 o 
 -12   1   2     1003.91      992.17     80.21 o 
 -11   1   2      523.37      510.00     57.75 o 
 -10   1   2      797.43      853.08     53.35 o 
  -9   1   2     1288.70     1410.86     49.12 o 
  -8   1   2     1507.23     1201.94     40.11 o 
  -7   1   2     1030.31      979.17     43.52 o 
  -6   1   2     4087.54     3343.63     82.25 o 
  -5   1   2     4015.69     4128.45     76.67 o 
  -4   1   2    18458.92    18431.29    281.67 o 
  -3   1   2     1390.72     1371.11     31.27 o 
  -2   1   2    96926.25   103187.79   1543.41 o 
  -1   1   2      571.76      506.18     15.20 o 
   0   1   2   104486.52   112711.98   1717.46 o 
   1   1   2      601.46      514.65     11.65 o 
   2   1   2    96718.66   106007.69   1545.72 o 
   3   1   2     1497.37     1495.01     31.66 o 
   4   1   2    18241.82    18095.75    281.19 o 
   5   1   2     4067.22     4165.11    104.79 o 
   6   1   2     4094.88     3374.28     67.52 o 
   7   1   2      998.93      934.68     32.40 o 
   8   1   2     1487.66     1189.13     78.45 o 
   9   1   2     1299.81     1344.16     55.32 o 
  10   1   2      803.23      908.93     53.09 o 
  11   1   2      503.51      398.88     53.66 o 
  12   1   2     1025.97     1136.07    134.70 o 
  13   1   2       21.30       33.33     40.34 o 
  14   1   2      313.41      205.93     57.66 o 
 -14   2   2      235.46      142.12     48.78 o 
 -13   2   2       13.00        8.91     39.28 o 
 -12   2   2     1496.97     1573.11     91.22 o 
 -11   2   2      149.59       92.63     78.46 o 
 -10   2   2     9516.80     9187.55    204.32 o 
  -9   2   2      121.72      173.41     29.71 o 
  -8   2   2    11506.07    11408.74    191.82 o 
  -7   2   2      765.67      741.52     35.75 o 
  -6   2   2    20336.42    19200.80    303.39 o 
  -5   2   2     1300.47     1353.05     56.11 o 
  -4   2   2    17835.38    17412.89    270.28 o 
  -3   2   2     5416.53     5641.53    118.92 o 
  -2   2   2    16223.29    18540.91    284.38 o 
  -1   2   2     3154.77     3361.14     60.32 o 
   0   2   2       81.66        8.17      6.74 o 
   1   2   2     3326.08     3545.29     58.47 o 
   2   2   2    16476.89    18919.74    284.37 o 
   3   2   2     5618.23     6064.35    113.99 o 
   4   2   2    17959.22    17539.53    270.15 o 
   5   2   2     1381.18     1441.56     34.89 o 
   6   2   2    20495.44    19442.27    303.16 o 
   7   2   2      783.71      719.69     27.63 o 
   8   2   2    11458.78    11169.02    190.65 o 
   9   2   2       95.94      155.81     28.04 o 
  10   2   2     9503.96     9805.41    206.79 o 
  11   2   2      127.97      145.94     42.64 o 
  12   2   2     1497.50     1625.77     91.22 o 
  13   2   2       19.27       23.01     37.09 o 
  14   2   2      237.30      225.69     50.68 o 
 -14   3   2      129.23       78.82     88.86 o 
 -13   3   2      197.68      303.59     51.82 o 
 -12   3   2      566.94      538.30     60.47 o 
 -11   3   2      135.90      149.08     32.92 o 
 -10   3   2     1492.43     1318.73     60.13 o 
  -9   3   2      317.36      304.19     33.78 o 
  -8   3   2     2091.17     2324.38     73.22 o 
  -7   3   2      424.91      406.25     40.66 o 
  -6   3   2     3222.60     3682.14     71.83 o 
  -5   3   2     1403.63     1264.56     44.96 o 
  -4   3   2     7013.50     6738.65    112.25 o 
  -3   3   2     1333.42     1417.63     48.03 o 
  -2   3   2    15250.71    16748.36    230.55 o 
  -1   3   2     1711.58     1741.25     41.06 o 
   0   3   2     6976.62     7365.47    110.38 o 
   1   3   2     1803.00     1829.89     36.56 o 
   2   3   2    15124.47    16147.13    228.93 o 
   3   3   2     1250.47     1304.62     30.63 o 
   4   3   2     6905.58     6547.76    132.13 o 
   5   3   2     1472.65     1408.26     44.29 o 
   6   3   2     3145.06     3641.88     88.37 o 
   7   3   2      430.61      495.87     33.61 o 
   8   3   2     2085.36     2338.24    101.47 o 
   9   3   2      327.72      368.18     44.67 o 
  10   3   2     1522.72     1400.58     61.68 o 
  11   3   2      158.97      244.66     36.12 o 
  12   3   2      564.55      468.31     96.89 o 
  13   3   2      189.52      249.55     50.12 o 
  14   3   2      126.44       94.89     45.08 o 
 -14   4   2      237.09      193.05     50.10 o 
 -13   4   2      367.22      344.10     53.35 o 
 -12   4   2      822.10      858.32     73.80 o 
 -11   4   2     1136.60     1458.99     65.64 o 
 -10   4   2     2014.18     1806.71     78.49 o 
  -9   4   2      923.55     1075.92     55.98 o 
  -8   4   2     2908.94     2750.14     82.01 o 
  -7   4   2      747.95      815.64     41.47 o 
  -6   4   2     2147.52     2162.18     66.99 o 
  -5   4   2      875.94      964.16     46.11 o 
  -4   4   2     3328.14     3245.98     62.03 o 
  -3   4   2      112.06       94.86     10.34 o 
  -2   4   2     2939.13     2782.97     49.66 o 
  -1   4   2    17306.85    18639.58    293.25 o 
   0   4   2     4328.00     4077.52     66.88 o 
   1   4   2    17742.04    18689.07    292.65 o 
   2   4   2     3092.25     3006.18     45.94 o 
   3   4   2      118.31      115.66     13.86 o 
   4   4   2     3544.05     3235.74     74.27 o 
   5   4   2      820.85      866.95     36.56 o 
   6   4   2     2370.24     2532.97    131.55 o 
   7   4   2      731.94      718.65     40.81 o 
   8   4   2     2908.35     2854.40     82.25 o 
   9   4   2      955.73     1088.11     54.61 o 
  10   4   2     2002.17     1898.90     72.68 o 
  11   4   2     1172.71     1477.01     67.85 o 
  12   4   2      804.18      823.84     58.36 o 
  13   4   2      376.01      439.49     60.73 o 
  14   4   2      225.56      145.55    121.94 o 
 -14   5   2      158.57      153.31     79.40 o 
 -13   5   2       81.90       34.86     42.53 o 
 -12   5   2      424.17      451.41     47.69 o 
 -11   5   2      538.07      485.72     47.65 o 
 -10   5   2      166.63      188.75     48.42 o 
  -9   5   2     1852.14     1719.75     66.55 o 
  -8   5   2      565.17      461.17     37.97 o 
  -7   5   2      358.81      339.25     31.82 o 
  -6   5   2     5254.75     5193.31    122.56 o 
  -5   5   2     1775.55     1653.26     52.26 o 
  -4   5   2    17088.63    16876.87    268.44 o 
  -3   5   2     1305.86     1400.53     41.44 o 
  -2   5   2    34749.16    34959.05    485.78 o 
  -1   5   2     6891.50     6976.16    110.17 o 
   0   5   2    33343.07    33138.91    465.96 o 
   1   5   2     6984.02     6987.87    109.49 o 
   2   5   2    34941.16    35778.26    449.56 o 
   3   5   2     1315.61     1394.47     29.02 o 
   4   5   2    17172.29    17485.21    268.81 o 
   5   5   2     1895.95     1690.79     68.77 o 
   6   5   2     5220.91     5280.74    144.06 o 
   7   5   2      327.62      247.36     30.25 o 
   8   5   2      613.86      570.78     43.63 o 
   9   5   2     1886.70     1896.33    112.32 o 
  10   5   2      163.50      174.88     32.29 o 
  11   5   2      586.45      541.36     48.45 o 
  12   5   2      457.21      364.14     45.44 o 
  13   5   2       90.02       60.95     43.78 o 
  14   5   2      158.87      171.09     68.06 o 
 -13   6   2       73.08       65.93     42.53 o 
 -12   6   2       19.60       29.87     34.12 o 
 -11   6   2       54.84      -25.26     30.32 o 
 -10   6   2     1004.21      930.38     59.10 o 
  -9   6   2      571.77      508.39     72.37 o 
  -8   6   2     2522.90     2559.24     79.16 o 
  -7   6   2     3847.60     3810.38     99.80 o 
  -6   6   2     7639.33     7393.27    184.21 o 
  -5   6   2     1489.49     1421.46     49.44 o 
  -4   6   2     5931.01     5924.75     96.83 o 
  -3   6   2     1436.88     1345.12     32.24 o 
  -2   6   2     5482.57     5745.81     90.41 o 
  -1   6   2     5970.37     5871.67     97.32 o 
   0   6   2     4502.09     3698.01     65.57 o 
   1   6   2     5988.53     5888.90    154.82 o 
   2   6   2     5298.44     5494.40     96.85 o 
   3   6   2     1495.40     1301.62     29.01 o 
   4   6   2     5988.53     5952.19     96.06 o 
   5   6   2     1540.90     1459.60     38.26 o 
   6   6   2     7759.36     7652.08    170.90 o 
   7   6   2     3844.09     3824.29    125.74 o 
   8   6   2     2494.00     2350.89     76.33 o 
   9   6   2      549.08      500.39     64.69 o 
  10   6   2     1003.13     1073.59     65.22 o 
  11   6   2       51.09       15.23     29.50 o 
  12   6   2       26.73       65.62     35.45 o 
  13   6   2       85.87       27.94     85.08 o 
 -13   7   2      132.52       15.41     42.93 o 
 -12   7   2      113.71       93.32     39.01 o 
 -11   7   2       47.41      -30.65     29.29 o 
 -10   7   2      514.68      601.26     51.93 o 
  -9   7   2       62.19       32.72     25.81 o 
  -8   7   2     1121.78     1022.70     79.97 o 
  -7   7   2     1002.00     1100.34     49.14 o 
  -6   7   2     2379.66     2170.84     66.34 o 
  -5   7   2     2854.14     2844.08     61.03 o 
  -4   7   2     1959.18     1924.61     43.35 o 
  -3   7   2     1709.62     1607.51     37.21 o 
  -2   7   2    13573.78    13613.31    272.65 o 
  -1   7   2     1720.10     1697.21     40.89 o 
   0   7   2    23451.88    24125.71    347.21 o 
   1   7   2     1833.13     1793.87     40.99 o 
   2   7   2    13728.70    14272.83    210.86 o 
   3   7   2     1654.52     1534.91     32.87 o 
   4   7   2     1959.24     1956.70     39.94 o 
   5   7   2     2936.59     2868.42     68.07 o 
   6   7   2     2276.65     2075.49     63.83 o 
   7   7   2      973.91      985.87     47.12 o 
   8   7   2     1103.95     1066.80     58.72 o 
   9   7   2       49.29      -10.20     25.58 o 
  10   7   2      514.32      641.65     64.88 o 
  11   7   2       50.12       25.47     29.84 o 
  12   7   2      102.64       71.07     44.07 o 
  13   7   2      133.53      203.05     55.47 o 
 -13   8   2      155.59      220.84     98.31 o 
 -12   8   2      388.30      497.74     66.16 o 
 -11   8   2      434.50      464.60     64.37 o 
 -10   8   2     1329.15     1379.93     83.48 o 
  -9   8   2      371.55      379.10     42.14 o 
  -8   8   2     4422.44     4417.07    116.95 o 
  -7   8   2       22.32       15.22     23.61 o 
  -6   8   2     4835.97     4909.30    135.36 o 
  -5   8   2     1006.20      913.28     33.07 o 
  -4   8   2     4893.41     5075.52     87.75 o 
  -3   8   2      729.37      635.01     34.03 o 
  -2   8   2     3970.50     3731.59     77.85 o 
  -1   8   2     6201.93     6470.11    110.81 o 
   0   8   2     6094.17     5898.32    100.77 o 
   1   8   2     6707.70     6650.03    110.86 o 
   2   8   2     3928.36     3850.30     92.75 o 
   3   8   2      681.25      639.52     54.40 o 
   4   8   2     4773.52     4999.90     80.68 o 
   5   8   2     1048.58     1027.01     30.52 o 
   6   8   2     4893.12     4722.60    112.95 o 
   7   8   2       22.75       -7.56     20.15 o 
   8   8   2     4419.83     4531.44    116.85 o 
   9   8   2      370.63      297.70     48.67 o 
  10   8   2     1312.36     1480.78     85.49 o 
  11   8   2      434.60      443.40     60.65 o 
  12   8   2      370.33      490.13     68.09 o 
  13   8   2      153.86      113.43     52.43 o 
 -12   9   2      105.76      114.69     67.12 o 
 -11   9   2      193.34      161.30     48.81 o 
 -10   9   2      365.50      467.18     62.15 o 
  -9   9   2      779.49      913.95     74.72 o 
  -8   9   2      934.61     1111.58     77.99 o 
  -7   9   2      118.68       93.07     36.31 o 
  -6   9   2      554.40      546.45     53.83 o 
  -5   9   2      277.66      297.92     35.77 o 
  -4   9   2     3572.49     3324.68     72.21 o 
  -3   9   2      170.54      165.39     20.32 o 
  -2   9   2    11086.90    10992.26    177.17 o 
  -1   9   2      140.56      131.90     17.63 o 
   0   9   2    16227.33    16259.94    245.59 o 
   1   9   2      145.98      122.06     16.98 o 
   2   9   2    10853.27    11169.34    176.54 o 
   3   9   2      146.83      138.72     19.48 o 
   4   9   2     3606.30     3407.54     72.11 o 
   5   9   2      305.23      331.20     33.28 o 
   6   9   2      559.79      600.09    120.94 o 
   7   9   2      100.91       88.36     35.31 o 
   8   9   2      937.66     1132.36    185.28 o 
   9   9   2      798.42      880.71     73.44 o 
  10   9   2      362.68      384.51     73.73 o 
  11   9   2      208.91      183.97     52.79 o 
  12   9   2      115.81       76.05     51.26 o 
 -12  10   2       73.67       -1.31     59.08 o 
 -11  10   2      286.48      374.10     88.86 o 
 -10  10   2        0.06      -25.30     45.85 o 
  -9  10   2      183.82      272.55     74.20 o 
  -8  10   2       21.68       11.82     34.68 o 
  -7  10   2      295.31      275.13     49.04 o 
  -6  10   2       88.13       92.12     35.49 o 
  -5  10   2      137.55      126.40     29.06 o 
  -4  10   2      730.97      681.35     34.56 o 
  -3  10   2       42.16       34.60     17.64 o 
  -2  10   2      550.16      511.18     74.51 o 
  -1  10   2       82.45       71.32     16.50 o 
   0  10   2        6.33      -16.70     20.21 o 
   1  10   2       86.39       59.91     23.59 o 
   2  10   2      558.42      521.19     34.85 o 
   3  10   2       45.76       17.03     17.60 o 
   4  10   2      717.32      736.45     48.03 o 
   5  10   2      155.13      172.77     29.89 o 
   6  10   2       82.83       89.18     31.17 o 
   7  10   2      320.08      307.46     43.02 o 
   8  10   2       21.33        4.98     39.05 o 
   9  10   2      197.14      275.09     44.82 o 
  10  10   2        0.46      -16.87     37.94 o 
  11  10   2      291.59      452.93     66.62 o 
  12  10   2       75.22       59.46     50.20 o 
 -11  11   2       42.52       12.26     45.88 o 
 -10  11   2       47.98       41.22     43.14 o 
  -9  11   2      166.25      133.14     48.12 o 
  -8  11   2      287.08      315.32     88.38 o 
  -7  11   2      195.18      192.44     44.89 o 
  -6  11   2     2204.81     2035.71     80.19 o 
  -5  11   2      281.45      288.84     34.90 o 
  -4  11   2     3137.45     3187.44     76.85 o 
  -3  11   2     1229.08     1228.13     42.06 o 
  -2  11   2     3150.24     3110.61     85.30 o 
  -1  11   2      580.39      570.58     46.12 o 
   0  11   2      845.26     1069.10     53.61 o 
   1  11   2      586.27      614.97     46.54 o 
   2  11   2     3141.44     3158.70     85.40 o 
   3  11   2     1184.47     1205.47     53.18 o 
   4  11   2     3117.28     3150.95     73.60 o 
   5  11   2      303.43      290.19     35.51 o 
   6  11   2     2157.43     2241.20     73.35 o 
   7  11   2      187.55      173.63     47.61 o 
   8  11   2      291.51      323.83     46.83 o 
   9  11   2      149.27      145.16     39.34 o 
  10  11   2       47.90      -47.39     31.59 o 
  11  11   2       46.94       73.44     39.55 o 
 -10  12   2      157.68      142.21     52.69 o 
  -9  12   2       48.40       44.90     44.90 o 
  -8  12   2     1131.49     1309.32     86.99 o 
  -7  12   2      158.24      205.41     39.68 o 
  -6  12   2     2347.53     2293.52    103.11 o 
  -5  12   2      512.02      534.87     78.24 o 
  -4  12   2     2100.01     2009.20     86.71 o 
  -3  12   2      906.07     1068.34     79.00 o 
  -2  12   2      820.88      774.86     50.40 o 
  -1  12   2     3865.14     3827.40    100.50 o 
   0  12   2     1622.85     1370.60     56.97 o 
   1  12   2     3985.55     3731.09     99.79 o 
   2  12   2      842.12      822.33     54.58 o 
   3  12   2      912.18     1136.22     59.33 o 
   4  12   2     2063.39     1885.20     83.16 o 
   5  12   2      539.19      515.12     57.49 o 
   6  12   2     2377.36     2405.54    158.33 o 
   7  12   2      151.72      144.77     37.82 o 
   8  12   2     1126.47     1297.08     90.02 o 
   9  12   2       47.39       21.12     35.26 o 
  10  12   2      147.35      129.89     41.69 o 
 -10  13   2       53.05      -13.98     38.99 o 
  -9  13   2       78.57       16.31     69.48 o 
  -8  13   2      265.31      191.42     53.47 o 
  -7  13   2       24.42        2.14     43.39 o 
  -6  13   2      147.28      120.83     43.22 o 
  -5  13   2       64.42      -31.34     37.21 o 
  -4  13   2      111.83      126.52     42.61 o 
  -3  13   2      271.80      312.05     58.94 o 
  -2  13   2       77.71       13.22     35.75 o 
  -1  13   2      205.07      181.69     37.18 o 
   0  13   2        2.94       -6.10     26.26 o 
   1  13   2      199.40      140.51     35.29 o 
   2  13   2       65.10        8.71     28.89 o 
   3  13   2      256.58      207.02     37.11 o 
   4  13   2      109.29      141.89     45.25 o 
   5  13   2       56.11       31.32     38.98 o 
   6  13   2      151.76       87.76     62.13 o 
   7  13   2       22.65      -13.75     40.36 o 
   8  13   2      247.94      134.49     50.83 o 
   9  13   2       82.07       49.94     43.82 o 
  10  13   2       52.83       -0.61     44.75 o 
  -9  14   2       57.92       52.46     42.31 o 
  -8  14   2       71.41        5.50     43.69 o 
  -7  14   2       69.70       20.80     40.63 o 
  -6  14   2      114.86      155.51     45.70 o 
  -5  14   2       96.27       58.33     43.29 o 
  -4  14   2      153.56      105.92     45.04 o 
  -3  14   2      176.93      185.55     66.24 o 
  -2  14   2       70.34       71.40     34.82 o 
  -1  14   2      135.66      115.64     39.25 o 
   0  14   2       39.33       -4.75     38.76 o 
   1  14   2      140.27      221.14     38.12 o 
   2  14   2       61.99       67.42     31.77 o 
   3  14   2      175.13      199.10     60.74 o 
   4  14   2      151.98      142.50     48.09 o 
   5  14   2       96.28       44.00     42.20 o 
   6  14   2      111.02       13.37     39.64 o 
   7  14   2       73.21       16.01     45.37 o 
   8  14   2       72.05       86.70     61.92 o 
   9  14   2       64.00       23.50     65.70 o 
  -7  15   2      215.64      162.54     55.40 o 
  -6  15   2      111.53       50.19     42.27 o 
  -5  15   2      288.05      341.89     59.02 o 
  -4  15   2      249.99      172.91     47.51 o 
  -3  15   2      187.49      127.89     48.84 o 
  -2  15   2      754.87      888.09     75.31 o 
  -1  15   2       21.98      -14.33     45.39 o 
   0  15   2      686.72      850.42     74.09 o 
   1  15   2       21.80       -1.36     32.32 o 
   2  15   2      745.38      731.31     79.68 o 
   3  15   2      175.83      139.69     48.31 o 
   4  15   2      247.60      237.02     50.64 o 
   5  15   2      284.81      395.59     73.34 o 
   6  15   2      104.85        8.19     38.15 o 
   7  15   2      212.90       61.23     53.41 o 
  -6  16   2       44.84        2.72     38.68 o 
  -5  16   2      164.37      128.68     56.79 o 
  -4  16   2      114.84       35.22     41.06 o 
  -3  16   2      152.17      148.61     51.55 o 
  -2  16   2       76.67       32.17     44.04 o 
  -1  16   2       36.98      -26.44     34.31 o 
   0  16   2      199.36      107.75     39.45 o 
   1  16   2       44.46      -10.88     36.02 o 
   2  16   2       77.60        1.24     41.71 o 
   3  16   2      151.06       86.30     43.14 o 
   4  16   2      106.03       58.97     53.78 o 
   5  16   2      162.01      144.84     97.64 o 
   6  16   2       48.90       27.88     39.41 o 
  -4  17   2       59.22       22.86     48.53 o 
  -3  17   2       47.54       37.16     41.60 o 
  -2  17   2        9.08        4.60     44.90 o 
  -1  17   2       34.84       52.61     58.23 o 
   0  17   2        1.01      -48.18     34.64 o 
   1  17   2       33.65       -4.52     36.82 o 
   2  17   2       11.99       -8.77     39.36 o 
   3  17   2       46.81       10.07     41.05 o 
   4  17   2       58.69       33.28     42.43 o 
   1   0   3       91.33       36.35     10.37 o 
   2   0   3     3973.16     4229.23     83.85 o 
   3   0   3     1873.75     1854.12     56.76 o 
   4   0   3      482.08      416.42     18.56 o 
   5   0   3     4766.36     4445.19    104.65 o 
   6   0   3     1682.96     1520.52     45.16 o 
   7   0   3     3413.06     2755.56     62.28 o 
   8   0   3      111.41       90.94     17.01 o 
   9   0   3     3119.87     2802.79     68.06 o 
  10   0   3      637.07      830.93     65.53 o 
  11   0   3        1.01      -19.16     33.04 o 
  12   0   3     2182.67     2437.08    111.62 o 
  13   0   3        5.12      -10.36     44.90 o 
  14   0   3      789.33      985.06     85.17 o 
 -14   1   3      217.36      178.94     49.79 o 
 -13   1   3      282.13      286.77     56.10 o 
 -12   1   3     2075.83     2137.59    102.60 o 
 -11   1   3     1053.86     1226.69     82.85 o 
 -10   1   3     2490.85     2733.16     85.41 o 
  -9   1   3     5340.87     5411.40    133.44 o 
  -8   1   3      303.08      293.83     23.16 o 
  -7   1   3    25577.51    26625.19    453.01 o 
  -6   1   3     2170.54     2008.39     48.62 o 
  -5   1   3    37750.05    40866.48    648.50 o 
  -4   1   3      211.71      230.00     14.58 o 
  -3   1   3    16029.49    17668.51    310.52 o 
  -2   1   3     1917.61     2016.58     65.44 o 
  -1   1   3     1726.69     2016.57     39.21 o 
   0   1   3      177.03      213.39      8.69 o 
   1   1   3     1958.21     2290.49     74.62 o 
   2   1   3     1891.43     2034.69     45.59 o 
   3   1   3    16104.43    17341.96    268.09 o 
   4   1   3      231.82      255.19     14.90 o 
   5   1   3    37814.88    41190.73    618.32 o 
   6   1   3     2184.45     2165.52     49.59 o 
   7   1   3    25579.61    25316.87    457.21 o 
   8   1   3      300.67      261.03     21.81 o 
   9   1   3     5368.19     5307.93    127.55 o 
  10   1   3     2512.30     2949.43     88.03 o 
  11   1   3     1024.28     1092.50     86.97 o 
  12   1   3     2030.10     1965.26    100.24 o 
  13   1   3      277.32      270.40     54.47 o 
  14   1   3      214.47      146.20     53.88 o 
 -14   2   3       95.38       95.35     44.82 o 
 -13   2   3      159.00      245.40     52.44 o 
 -12   2   3      826.89      765.99     72.85 o 
 -11   2   3      114.68       80.35     38.76 o 
 -10   2   3      228.53      152.35     32.42 o 
  -9   2   3       38.89       33.75     33.71 o 
  -8   2   3      455.80      407.76     26.31 o 
  -7   2   3     3011.10     3164.81     68.23 o 
  -6   2   3     2357.06     3066.62    127.71 o 
  -5   2   3    28576.87    30612.28    478.51 o 
  -4   2   3      322.62      332.97     17.05 o 
  -3   2   3    52538.02    55842.77    741.38 o 
  -2   2   3      574.27      547.79     20.51 o 
  -1   2   3     2503.40     2747.84     49.98 o 
   0   2   3        4.04       -7.61      5.07 o 
   1   2   3     2252.27     2485.30     57.17 o 
   2   2   3      572.96      557.67     24.41 o 
   3   2   3    52129.34    55384.25    954.84 o 
   4   2   3      318.34      346.88     21.52 o 
   5   2   3    28683.14    32316.86    479.32 o 
   6   2   3     2344.81     2989.47     63.04 o 
   7   2   3     3068.29     3181.60     67.73 o 
   8   2   3      499.94      454.62     39.02 o 
   9   2   3       46.72       27.73     22.43 o 
  10   2   3      262.02      211.24     35.48 o 
  11   2   3      119.59      105.40     39.44 o 
  12   2   3      801.29      715.68     72.34 o 
  13   2   3      163.01      101.95     40.18 o 
  14   2   3       95.32      109.06     47.70 o 
 -14   3   3      213.38      311.09     58.46 o 
 -13   3   3       16.85       10.58     74.20 o 
 -12   3   3     2196.53     1971.62    179.13 o 
 -11   3   3      235.33      186.66     34.43 o 
 -10   3   3     4204.20     3575.38    132.94 o 
  -9   3   3       69.89       46.03     23.13 o 
  -8   3   3     2987.43     2959.33     84.50 o 
  -7   3   3     1982.16     2236.35     96.21 o 
  -6   3   3     7843.60     8222.06    142.31 o 
  -5   3   3     4507.40     4893.67    172.60 o 
  -4   3   3     1709.52     1634.97     47.42 o 
  -3   3   3     6008.46     6110.48     92.27 o 
  -2   3   3     2205.58     2387.18     88.14 o 
  -1   3   3     4701.58     5033.51     91.50 o 
   0   3   3       12.17      -26.54     17.70 o 
   1   3   3     4964.06     5466.47     82.93 o 
   2   3   3     2170.13     2268.49     42.45 o 
   3   3   3     6177.72     6359.99    179.33 o 
   4   3   3     1701.48     1601.46     45.27 o 
   5   3   3     4513.09     5104.60    108.50 o 
   6   3   3     7788.93     8277.24    186.79 o 
   7   3   3     1976.35     2091.12     65.22 o 
   8   3   3     3010.39     2941.40     92.17 o 
   9   3   3       65.15      106.61     26.49 o 
  10   3   3     4147.91     3763.44    106.08 o 
  11   3   3      242.82      178.93     33.86 o 
  12   3   3     2251.03     2204.31    105.20 o 
  13   3   3       18.37       15.60     37.43 o 
  14   3   3      213.07      285.85     56.24 o 
 -14   4   3      133.27       53.62     44.45 o 
 -13   4   3        7.02       65.23     48.21 o 
 -12   4   3      268.05      211.82     48.85 o 
 -11   4   3       18.58       33.56     30.73 o 
 -10   4   3       20.01      -29.14     23.92 o 
  -9   4   3     1480.22     1478.20     61.30 o 
  -8   4   3      316.04      356.71     33.73 o 
  -7   4   3     1724.53     1785.78     59.82 o 
  -6   4   3     2653.44     2646.10     57.64 o 
  -5   4   3    10609.49     9886.59    162.74 o 
  -4   4   3     1161.49     1040.38     24.35 o 
  -3   4   3    22738.32    22763.49    349.66 o 
  -2   4   3      817.83      840.79     22.18 o 
  -1   4   3    54908.04    57944.02   1014.16 o 
   0   4   3       44.95       48.45     11.51 o 
   1   4   3    54276.80    58041.60    800.92 o 
   2   4   3      707.35      769.90     30.96 o 
   3   4   3    22876.85    22990.91    357.72 o 
   4   4   3     1148.18     1029.94     38.67 o 
   5   4   3    10446.09     9684.29    193.20 o 
   6   4   3     2666.63     2716.79     72.85 o 
   7   4   3     1677.03     1697.70     58.53 o 
   8   4   3      324.60      343.90     33.65 o 
   9   4   3     1520.79     1507.29     60.97 o 
  10   4   3       16.52      -36.64     24.43 o 
  11   4   3       11.95      -19.64     27.47 o 
  12   4   3      270.01      162.30     37.59 o 
  13   4   3        7.34       21.01     40.71 o 
  14   4   3      135.29       53.07     40.84 o 
 -14   5   3       43.04        4.82     41.38 o 
 -13   5   3      473.32      483.33     95.47 o 
 -12   5   3      117.51       95.53     35.12 o 
 -11   5   3     1902.39     2064.62     79.95 o 
 -10   5   3      104.70      139.07     32.00 o 
  -9   5   3     8428.86     8476.92    190.07 o 
  -8   5   3       46.89        4.07     22.12 o 
  -7   5   3    15659.41    14812.14    286.98 o 
  -6   5   3      244.27      255.79     26.79 o 
  -5   5   3    20638.76    19872.12    312.03 o 
  -4   5   3     2666.84     2428.41     53.35 o 
  -3   5   3    11894.23    11583.23    170.84 o 
  -2   5   3     5260.19     5199.56     83.34 o 
  -1   5   3      550.64      584.74     30.13 o 
   0   5   3     3263.54     2736.97     50.77 o 
   1   5   3      524.65      544.98     20.13 o 
   2   5   3     5162.18     5057.77     75.44 o 
   3   5   3    11918.12    11581.94    156.94 o 
   4   5   3     2670.06     2512.70     52.60 o 
   5   5   3    20836.67    19881.79    362.69 o 
   6   5   3      226.66      272.30     27.23 o 
   7   5   3    15793.96    14801.05    331.72 o 
   8   5   3       51.18       -2.63     20.90 o 
   9   5   3     8390.49     8722.18    190.18 o 
  10   5   3      101.44      145.21     32.40 o 
  11   5   3     1880.06     2023.90     79.22 o 
  12   5   3      109.12      162.61     49.02 o 
  13   5   3      479.78      515.87     64.13 o 
  14   5   3       40.47        4.07     45.32 o 
 -13   6   3      239.89      230.51     52.02 o 
 -12   6   3      607.27      779.37     59.14 o 
 -11   6   3      300.36      316.20     44.24 o 
 -10   6   3      403.61      451.25     44.20 o 
  -9   6   3       96.37      138.62     30.37 o 
  -8   6   3      307.81      397.89     36.95 o 
  -7   6   3      604.08      504.12     38.88 o 
  -6   6   3     1435.68     1445.30    108.96 o 
  -5   6   3     2475.28     2161.73     62.35 o 
  -4   6   3       27.39       16.00     12.02 o 
  -3   6   3     9016.17     8819.40    132.75 o 
  -2   6   3     2931.32     2850.26     53.71 o 
  -1   6   3    15999.23    15331.58    263.76 o 
   0   6   3      886.14      841.71     25.13 o 
   1   6   3    16135.75    15938.15    230.66 o 
   2   6   3     2984.51     2852.72     48.20 o 
   3   6   3     8910.33     8400.86    121.00 o 
   4   6   3       28.12       13.10     13.95 o 
   5   6   3     2441.77     2171.44     88.42 o 
   6   6   3     1431.32     1327.30     51.55 o 
   7   6   3      572.60      470.17     60.47 o 
   8   6   3      331.34      464.70     39.10 o 
   9   6   3       95.04       88.84     36.98 o 
  10   6   3      446.67      514.65     46.86 o 
  11   6   3      303.80      295.40     40.48 o 
  12   6   3      591.33      632.38     55.27 o 
  13   6   3      242.05      199.47     49.72 o 
 -13   7   3      121.60       94.47     46.28 o 
 -12   7   3      650.79      904.51     71.05 o 
 -11   7   3       11.71      -29.87     31.25 o 
 -10   7   3      840.92     1155.43     78.27 o 
  -9   7   3      434.77      427.53     42.58 o 
  -8   7   3      726.54      641.78     46.90 o 
  -7   7   3      787.17     1017.11     52.13 o 
  -6   7   3     1653.35     1521.06     83.13 o 
  -5   7   3     1966.60     1975.26     55.67 o 
  -4   7   3      164.38      163.47     18.24 o 
  -3   7   3     1348.60     1390.03     34.41 o 
  -2   7   3     1678.16     1533.70     40.04 o 
  -1   7   3     1531.47     1711.88     41.30 o 
   0   7   3     7396.14     6781.57    110.90 o 
   1   7   3     1622.47     1745.32     40.66 o 
   2   7   3     1671.19     1642.46     40.41 o 
   3   7   3     1336.63     1319.35     30.27 o 
   4   7   3      152.30      139.09     14.05 o 
   5   7   3     1941.40     2052.01     57.26 o 
   6   7   3     1649.20     1559.11     54.84 o 
   7   7   3      816.99      954.98     65.89 o 
   8   7   3      750.31      694.48     53.32 o 
   9   7   3      433.51      433.83     41.64 o 
  10   7   3      799.25     1171.64    128.21 o 
  11   7   3        8.63      -41.62     30.49 o 
  12   7   3      664.00      833.90     78.54 o 
  13   7   3      115.76      111.68     69.48 o 
 -13   8   3       40.75       -9.86     57.19 o 
 -12   8   3      141.90      141.04     51.54 o 
 -11   8   3       29.16      106.93     46.53 o 
 -10   8   3      559.91      555.80     66.17 o 
  -9   8   3      548.25      603.86     49.42 o 
  -8   8   3     1272.10     1283.76     59.71 o 
  -7   8   3      969.02     1013.31     73.52 o 
  -6   8   3     2135.32     1859.55     86.71 o 
  -5   8   3     3514.63     3531.29     73.81 o 
  -4   8   3     1403.46     1365.00     36.89 o 
  -3   8   3     8916.13     8817.81    138.40 o 
  -2   8   3       92.46       90.76     19.94 o 
  -1   8   3    14772.01    13919.42    209.33 o 
   0   8   3       16.56      -11.08      9.10 o 
   1   8   3    14054.74    13375.20    207.77 o 
   2   8   3       72.14       87.53     18.09 o 
   3   8   3     9026.35     8800.92    143.99 o 
   4   8   3     1409.06     1327.93     39.53 o 
   5   8   3     3504.25     3489.09     65.31 o 
   6   8   3     2150.01     1918.52     55.98 o 
   7   8   3      986.22      958.50     46.82 o 
   8   8   3     1315.91     1219.79     59.80 o 
   9   8   3      553.19      683.73    125.72 o 
  10   8   3      577.04      778.40     72.15 o 
  11   8   3       29.89       -6.17     35.38 o 
  12   8   3      141.34       99.82     47.78 o 
  13   8   3       45.42       43.07     45.08 o 
 -12   9   3      110.87       76.42     48.11 o 
 -11   9   3      355.00      367.34    115.80 o 
 -10   9   3      262.08      212.80     50.46 o 
  -9   9   3     1830.39     1665.31     90.72 o 
  -8   9   3      310.45      378.44     51.78 o 
  -7   9   3     2016.51     2193.10     96.20 o 
  -6   9   3     1338.79     1327.75     71.02 o 
  -5   9   3     2354.65     2489.74     80.70 o 
  -4   9   3     2618.06     2380.51     53.31 o 
  -3   9   3     1268.93     1103.61     46.93 o 
  -2   9   3     4724.74     4435.67    126.42 o 
  -1   9   3     1194.31     1074.42     47.13 o 
   0   9   3     8092.96     7240.58    122.71 o 
   1   9   3     1269.97     1144.89     34.82 o 
   2   9   3     4748.13     4608.67     86.63 o 
   3   9   3     1341.33     1252.19     38.64 o 
   4   9   3     2662.35     2398.96     65.30 o 
   5   9   3     2330.48     2306.84     57.77 o 
   6   9   3     1318.14     1329.06     76.20 o 
   7   9   3     2053.86     2177.26    127.06 o 
   8   9   3      312.43      316.19     43.11 o 
   9   9   3     1811.05     1875.41     94.54 o 
  10   9   3      264.10      141.58     47.79 o 
  11   9   3      354.54      195.92     59.08 o 
  12   9   3      111.08       94.02     51.68 o 
 -12  10   3       41.49       -9.91     47.44 o 
 -11  10   3      211.15      230.50     59.08 o 
 -10  10   3       48.24       44.53     44.41 o 
  -9  10   3       89.43      146.28     65.22 o 
  -8  10   3      210.06      191.83     42.25 o 
  -7  10   3      129.51       38.39     34.42 o 
  -6  10   3      692.22      746.77     61.97 o 
  -5  10   3       14.80       -7.91     23.70 o 
  -4  10   3      869.07      886.73     52.19 o 
  -3  10   3      517.56      574.87     50.49 o 
  -2  10   3      782.90      921.60     58.05 o 
  -1  10   3     1646.53     1846.85     87.32 o 
   0  10   3      207.27      289.76     30.62 o 
   1  10   3     1618.96     1841.00     58.89 o 
   2  10   3      776.89      785.86     58.67 o 
   3  10   3      514.76      564.03     64.63 o 
   4  10   3      860.79      995.00     93.34 o 
   5  10   3       25.18        2.79     21.35 o 
   6  10   3      705.24      778.82     58.40 o 
   7  10   3      109.49       80.22     35.46 o 
   8  10   3      195.36      113.54     48.10 o 
   9  10   3       76.58       84.03     35.51 o 
  10  10   3       50.11      -35.63     34.03 o 
  11  10   3      212.37      149.82     52.09 o 
  12  10   3       37.10      -26.67     47.12 o 
 -11  11   3      173.38      201.23     57.69 o 
 -10  11   3       62.58       73.86     42.39 o 
  -9  11   3      481.19      491.74     62.31 o 
  -8  11   3       69.48       65.05     39.73 o 
  -7  11   3      345.87      347.09     52.01 o 
  -6  11   3        0.44      -14.73     27.24 o 
  -5  11   3      533.88      491.80     42.06 o 
  -4  11   3     1746.09     1835.73     54.48 o 
  -3  11   3      449.20      450.59     39.39 o 
  -2  11   3     2230.14     2043.93     67.78 o 
  -1  11   3      865.90      917.79     94.28 o 
   0  11   3      951.51     1105.24     52.91 o 
   1  11   3      868.04      858.04     48.91 o 
   2  11   3     2260.20     2141.82     68.81 o 
   3  11   3      432.77      445.47     52.19 o 
   4  11   3     1765.67     1865.45     54.42 o 
   5  11   3      473.56      434.77     39.71 o 
   6  11   3        1.47        5.25     26.61 o 
   7  11   3      362.60      356.41     49.01 o 
   8  11   3       73.77      100.03     36.82 o 
   9  11   3      470.75      624.56    118.82 o 
  10  11   3       53.33       12.17     37.42 o 
  11  11   3      166.23      138.19     51.43 o 
 -10  12   3      203.40      175.57     54.78 o 
  -9  12   3        0.53       14.65     38.08 o 
  -8  12   3      665.19      817.12    112.49 o 
  -7  12   3       26.50        5.44     32.92 o 
  -6  12   3     1217.98     1222.01    159.28 o 
  -5  12   3      106.37       62.65     40.32 o 
  -4  12   3      689.26      758.53     64.54 o 
  -3  12   3     1463.02     1500.99     60.50 o 
  -2  12   3      222.81      207.43     83.09 o 
  -1  12   3     5172.52     4899.85    146.27 o 
   0  12   3        1.77      -33.80     30.08 o 
   1  12   3     5015.20     4670.85    115.83 o 
   2  12   3      252.80      231.57     35.57 o 
   3  12   3     1506.90     1541.56     74.58 o 
   4  12   3      689.50      816.97    114.58 o 
   5  12   3       97.95      144.94     42.07 o 
   6  12   3     1211.39     1398.73     77.12 o 
   7  12   3       27.95       -3.48     29.95 o 
   8  12   3      671.04      688.32     76.61 o 
   9  12   3        0.39      -17.61     34.13 o 
  10  12   3      206.51      113.55     41.40 o 
 -10  13   3       47.82       18.77     37.02 o 
  -9  13   3       50.89       48.27     70.42 o 
  -8  13   3       21.32       18.57     56.72 o 
  -7  13   3       58.06        9.10     42.72 o 
  -6  13   3      371.59      278.27     61.48 o 
  -5  13   3       32.39       16.92     40.37 o 
  -4  13   3      199.22      119.68     44.43 o 
  -3  13   3      110.50      125.81     33.33 o 
  -2  13   3      108.53       42.64     31.16 o 
  -1  13   3      228.68      213.70     47.75 o 
   0  13   3       99.52       93.09     32.37 o 
   1  13   3      227.30      248.12     38.37 o 
   2  13   3      106.94       58.32     32.39 o 
   3  13   3      109.24      121.51     33.28 o 
   4  13   3      204.17      146.22     77.61 o 
   5  13   3       30.09       13.44     36.08 o 
   6  13   3      361.57      250.54     50.72 o 
   7  13   3       56.21       24.09     70.90 o 
   8  13   3       22.23       78.33     51.52 o 
   9  13   3       47.37       15.56     45.39 o 
  10  13   3       47.16        2.79     40.49 o 
  -9  14   3       13.25       19.12     43.51 o 
  -8  14   3      150.82       77.86     79.40 o 
  -7  14   3       49.04        4.77     41.42 o 
  -6  14   3      543.05      696.24     87.38 o 
  -5  14   3      116.98      174.99     90.49 o 
  -4  14   3      489.71      400.11     57.80 o 
  -3  14   3      510.70      596.94     65.49 o 
  -2  14   3      476.87      439.47     62.22 o 
  -1  14   3      822.25      838.49     86.23 o 
   0  14   3      119.54       74.84     33.38 o 
   1  14   3      807.77      867.55     75.18 o 
   2  14   3      470.43      420.73     51.16 o 
   3  14   3      522.08      580.30     66.42 o 
   4  14   3      482.24      543.05     96.81 o 
   5  14   3      113.87       81.26     40.64 o 
   6  14   3      543.78      442.82     94.82 o 
   7  14   3       41.31       38.35    105.40 o 
   8  14   3      142.62       77.15     46.10 o 
   9  14   3       10.10      -42.63     43.01 o 
  -7  15   3       97.95        1.49     43.01 o 
  -6  15   3      122.88       22.16     40.04 o 
  -5  15   3      206.40      187.37     70.80 o 
  -4  15   3      436.47      531.15     63.98 o 
  -3  15   3      113.52      110.11     52.24 o 
  -2  15   3     1193.83     1303.49     73.32 o 
  -1  15   3       40.97        1.72     33.37 o 
   0  15   3     1087.61     1175.51     72.03 o 
   1  15   3       37.83      -16.63     31.78 o 
   2  15   3     1203.88     1426.30     83.42 o 
   3  15   3      115.29       38.00     41.92 o 
   4  15   3      452.05      404.90     95.95 o 
   5  15   3      196.81      132.92     44.36 o 
   6  15   3      114.99       53.00     73.73 o 
   7  15   3      105.91       66.05     93.11 o 
  -6  16   3        6.57      -52.81     38.62 o 
  -5  16   3        6.71      -46.78     36.20 o 
  -4  16   3        0.89        2.30     42.77 o 
  -3  16   3       26.13       19.17     47.17 o 
  -2  16   3       72.08      -17.96     45.32 o 
  -1  16   3       79.32       28.99     37.25 o 
   0  16   3        0.08      -13.26     34.41 o 
   1  16   3       69.35       63.83     38.61 o 
   2  16   3       74.16       97.32     43.63 o 
   3  16   3       26.85        7.43     41.01 o 
   4  16   3        1.77      -55.70     37.13 o 
   5  16   3        6.76       -0.09     38.32 o 
   6  16   3        8.80       12.80     42.31 o 
  -4  17   3       36.70       32.34     42.35 o 
  -3  17   3       17.62      -52.10     40.26 o 
  -2  17   3       35.49       49.47     46.94 o 
  -1  17   3       19.00        0.52     44.60 o 
   0  17   3        2.18      -55.38     44.46 o 
   1  17   3       17.96      -34.76     35.15 o 
   2  17   3       38.60       23.43     40.88 o 
   3  17   3       15.66      -24.68     38.08 o 
   4  17   3       34.16       -8.59     44.54 o 
   0   0   4      425.62      781.49     28.40 o 
   1   0   4      275.19      247.41     10.98 o 
   2   0   4   151113.31   161054.23   2745.69 o 
   3   0   4      340.44      360.58     18.88 o 
   4   0   4    13718.88    12745.25    202.87 o 
   5   0   4      374.69      434.90     22.44 o 
   6   0   4     6556.32     5932.12    107.47 o 
   7   0   4     1554.67     2141.91     53.24 o 
   8   0   4      544.34      499.09     38.20 o 
   9   0   4     3782.94     4412.79     93.59 o 
  10   0   4      868.29     1019.92     76.10 o 
  11   0   4       27.36       20.31     34.01 o 
  12   0   4      592.28      868.57     76.51 o 
  13   0   4      223.37      197.78     47.62 o 
  14   0   4      396.66      386.21     63.83 o 
 -14   1   4      148.91       61.91     47.47 o 
 -13   1   4      109.82       64.58     41.77 o 
 -12   1   4     1229.43     1342.45     89.75 o 
 -11   1   4      463.31      430.56     53.46 o 
 -10   1   4     4899.79     4943.16    201.48 o 
  -9   1   4      486.26      495.12     31.04 o 
  -8   1   4     3614.95     3636.21     78.54 o 
  -7   1   4     4978.52     4956.78     96.71 o 
  -6   1   4    13500.86    12656.12    210.32 o 
  -5   1   4     7363.49     7514.52    127.73 o 
  -4   1   4     9541.88     9037.05    148.61 o 
  -3   1   4     1009.25     1061.61     31.04 o 
  -2   1   4    56602.55    60611.52    909.91 o 
  -1   1   4     4251.66     4318.80     74.31 o 
   0   1   4      159.69      224.52     16.40 o 
   1   1   4     4176.63     4264.29    100.07 o 
   2   1   4    56937.16    61593.20   1081.00 o 
   3   1   4      913.65      839.11     29.08 o 
   4   1   4     9485.95     9037.81    165.50 o 
   5   1   4     7229.97     7361.78    127.11 o 
   6   1   4    13540.64    13154.53    241.23 o 
   7   1   4     4929.02     5062.33    105.60 o 
   8   1   4     3611.09     3603.95     78.29 o 
   9   1   4      474.40      466.39     39.30 o 
  10   1   4     4844.30     4841.87    123.90 o 
  11   1   4      487.69      521.70     57.01 o 
  12   1   4     1287.96     1214.37     94.53 o 
  13   1   4      109.81       93.12     45.17 o 
  14   1   4      144.06       85.94     50.57 o 
 -14   2   4       56.71       67.91     46.06 o 
 -13   2   4      182.69      184.99     81.77 o 
 -12   2   4     1566.81     1560.52     89.54 o 
 -11   2   4      142.97       91.86     38.39 o 
 -10   2   4     1378.63     1467.69     62.34 o 
  -9   2   4      124.15       59.42     24.08 o 
  -8   2   4     2353.36     1984.17     52.68 o 
  -7   2   4     1114.08      845.17     43.82 o 
  -6   2   4    28477.19    28704.07    443.74 o 
  -5   2   4     4699.98     4854.65     89.10 o 
  -4   2   4     8303.67     8483.55    124.74 o 
  -3   2   4     3236.84     3129.78     52.86 o 
  -2   2   4    14484.21    14607.21    225.06 o 
  -1   2   4     7784.37     8150.81    131.83 o 
   0   2   4      778.00      697.55     20.75 o 
   1   2   4     7579.62     7748.28    138.94 o 
   2   2   4    14146.84    14278.47    267.98 o 
   3   2   4     3173.89     3233.12    107.29 o 
   4   2   4     8328.81     8440.31    163.51 o 
   5   2   4     4567.57     4754.40     88.29 o 
   6   2   4    28217.43    28856.89    443.38 o 
   7   2   4     1123.88      812.87     31.74 o 
   8   2   4     2412.85     1959.93     52.03 o 
   9   2   4      117.25       91.57     25.16 o 
  10   2   4     1390.85     1553.58     63.57 o 
  11   2   4      163.98      125.42     31.18 o 
  12   2   4     1579.77     1642.97     91.89 o 
  13   2   4      188.81      228.78     62.86 o 
  14   2   4       58.71       58.38     41.68 o 
 -14   3   4      183.28      158.60     65.70 o 
 -13   3   4      208.28      186.14     93.58 o 
 -12   3   4     1603.55     1560.26     89.86 o 
 -11   3   4      519.80      532.58     53.79 o 
 -10   3   4     6164.46     5984.86    147.79 o 
  -9   3   4       66.86       26.29     22.81 o 
  -8   3   4     7231.48     6409.14    153.48 o 
  -7   3   4      196.45      145.54     14.38 o 
  -6   3   4    24945.76    25026.67    350.38 o 
  -5   3   4      652.40      540.20     21.22 o 
  -4   3   4    11151.39    11104.25    160.95 o 
  -3   3   4      581.87      589.77     28.25 o 
  -2   3   4    19236.34    18951.71    340.10 o 
  -1   3   4    12230.98    13725.78    256.92 o 
   0   3   4    12281.35    13538.55    278.34 o 
   1   3   4    11812.57    13058.32    192.51 o 
   2   3   4    19594.07    19259.30    423.47 o 
   3   3   4      530.01      521.14     21.24 o 
   4   3   4    11376.63    11431.74    326.98 o 
   5   3   4      726.76      630.37     33.17 o 
   6   3   4    25285.22    25968.00    459.10 o 
   7   3   4      197.76      130.10     22.34 o 
   8   3   4     7224.14     6898.33    150.87 o 
   9   3   4       63.92       21.18     22.70 o 
  10   3   4     6159.25     6074.49    146.79 o 
  11   3   4      474.42      421.01     43.25 o 
  12   3   4     1534.00     1498.80     87.89 o 
  13   3   4      203.44      253.52     53.11 o 
  14   3   4      192.42      180.21     74.68 o 
 -14   4   4      213.88      222.44    112.49 o 
 -13   4   4      348.96      291.08     62.39 o 
 -12   4   4      528.86      542.04     61.76 o 
 -11   4   4      351.75      530.74     48.53 o 
 -10   4   4     1250.98     1228.72     62.70 o 
  -9   4   4     4813.58     4396.43    117.60 o 
  -8   4   4      711.82      962.07     49.05 o 
  -7   4   4      578.06      394.56     23.21 o 
  -6   4   4     7016.10     7248.06    126.15 o 
  -5   4   4      140.88      174.54     23.85 o 
  -4   4   4    11306.55    11478.94    163.82 o 
  -3   4   4      421.96      425.32     19.13 o 
  -2   4   4    17124.18    16655.99    263.44 o 
  -1   4   4     5400.69     5473.07    114.30 o 
   0   4   4    49314.64    56232.95    859.35 o 
   1   4   4     5492.50     5820.54     90.67 o 
   2   4   4    16787.23    16255.77    237.53 o 
   3   4   4      410.80      410.62     19.31 o 
   4   4   4    10991.19    11136.92    373.74 o 
   5   4   4      134.18      170.64     21.19 o 
   6   4   4     6529.23     6736.55    147.95 o 
   7   4   4      618.78      481.25     40.97 o 
   8   4   4      659.57      855.13     69.21 o 
   9   4   4     4899.66     4639.53    142.13 o 
  10   4   4     1300.48     1292.78     61.10 o 
  11   4   4      319.52      371.80     43.65 o 
  12   4   4      533.97      536.79     89.09 o 
  13   4   4      352.37      335.28    121.94 o 
  14   4   4      221.52      150.68     47.01 o 
 -14   5   4       22.34       24.58     42.46 o 
 -13   5   4      173.85      148.00     48.73 o 
 -12   5   4      588.18      528.25     51.18 o 
 -11   5   4     1010.17     1204.91     89.87 o 
 -10   5   4      137.15      143.98     30.86 o 
  -9   5   4      602.71      731.05     49.24 o 
  -8   5   4      330.77      455.12     38.34 o 
  -7   5   4     2099.00     2320.90     72.09 o 
  -6   5   4     7320.55     7570.33    136.60 o 
  -5   5   4     1654.40     1558.45     41.22 o 
  -4   5   4     6708.10     7029.65    128.10 o 
  -3   5   4      529.99      551.73     21.77 o 
  -2   5   4    20504.36    22146.23    345.53 o 
  -1   5   4      833.74      872.91     34.74 o 
   0   5   4     5459.97     5054.44    140.47 o 
   1   5   4      815.21      817.15     24.32 o 
   2   5   4    20074.58    21413.86    312.15 o 
   3   5   4      511.79      562.88     19.09 o 
   4   5   4     6923.20     7017.18    118.62 o 
   5   5   4     1614.93     1512.25     49.18 o 
   6   5   4     7717.48     8086.22    301.52 o 
   7   5   4     2073.59     2078.93     76.48 o 
   8   5   4      362.17      404.68     41.20 o 
   9   5   4      625.65      739.95     49.35 o 
  10   5   4      123.27      111.04     35.08 o 
  11   5   4      949.38     1219.09     67.21 o 
  12   5   4      597.03      522.91     57.30 o 
  13   5   4      161.44      134.89     48.57 o 
  14   5   4       23.75       85.29     47.88 o 
 -13   6   4       79.11       31.67     44.12 o 
 -12   6   4      255.55      231.49     51.67 o 
 -11   6   4        0.42        0.63     30.86 o 
 -10   6   4      122.38      145.31     32.51 o 
  -9   6   4      447.55      453.65     42.72 o 
  -8   6   4      999.20     1036.46     50.55 o 
  -7   6   4     2657.45     2992.08     93.64 o 
  -6   6   4    10552.89    11842.06    196.90 o 
  -5   6   4     2998.60     2968.46     59.96 o 
  -4   6   4     8499.73     8549.60    147.23 o 
  -3   6   4     2846.22     2846.56     54.60 o 
  -2   6   4    30244.32    29769.29    421.57 o 
  -1   6   4     4002.23     3703.86     92.30 o 
   0   6   4    34834.99    35571.15    584.55 o 
   1   6   4     3833.62     3622.71     73.50 o 
   2   6   4    30384.50    30698.85    431.43 o 
   3   6   4     2777.77     2661.05     48.34 o 
   4   6   4     8507.19     8764.27    124.68 o 
   5   6   4     2870.27     2829.33     67.42 o 
   6   6   4    10283.72    11537.76    230.53 o 
   7   6   4     2698.28     2851.18     82.97 o 
   8   6   4     1035.15     1049.23     50.42 o 
   9   6   4      437.31      493.46     41.87 o 
  10   6   4      106.32      114.13     33.22 o 
  11   6   4        3.62      -10.83     29.40 o 
  12   6   4      254.57      226.94     41.11 o 
  13   6   4       92.72       88.88     46.73 o 
 -13   7   4      138.01       54.50     41.96 o 
 -12   7   4      288.78      312.27     45.58 o 
 -11   7   4      257.67      257.87     56.99 o 
 -10   7   4     1571.23     1724.22     71.32 o 
  -9   7   4      119.06       95.73     30.79 o 
  -8   7   4     2262.12     2341.36     96.45 o 
  -7   7   4     1053.50     1013.74     49.49 o 
  -6   7   4     7475.66     6923.02    156.70 o 
  -5   7   4      528.28      509.40     26.50 o 
  -4   7   4     5158.63     4861.09     86.10 o 
  -3   7   4     2592.00     2613.49     53.08 o 
  -2   7   4     5818.61     5816.70    116.79 o 
  -1   7   4     4041.58     4000.16     85.50 o 
   0   7   4    22860.06    22811.06    331.21 o 
   1   7   4     3637.84     3736.07     71.17 o 
   2   7   4     5771.40     5736.92     98.98 o 
   3   7   4     2536.23     2473.63     46.85 o 
   4   7   4     5255.60     4920.18     78.64 o 
   5   7   4      514.37      503.03     48.20 o 
   6   7   4     7671.91     7526.43    140.70 o 
   7   7   4     1014.13      943.95     47.86 o 
   8   7   4     2223.41     2412.64     77.60 o 
   9   7   4      125.37      122.20     30.55 o 
  10   7   4     1572.03     1579.01     87.21 o 
  11   7   4      250.53      273.01     43.61 o 
  12   7   4      285.33      324.32    129.03 o 
  13   7   4      132.33       58.00     46.66 o 
 -13   8   4      161.83      214.90     70.42 o 
 -12   8   4      150.41      212.40     74.68 o 
 -11   8   4      131.23      133.14     47.92 o 
 -10   8   4      729.72      888.84     60.93 o 
  -9   8   4     1260.65     1499.85     67.74 o 
  -8   8   4     1955.37     1718.18     69.82 o 
  -7   8   4       31.60       20.86     23.92 o 
  -6   8   4     2343.30     2027.61    139.25 o 
  -5   8   4      499.58      574.49     28.57 o 
  -4   8   4     2410.29     2198.14     50.08 o 
  -3   8   4      459.24      461.83     42.31 o 
  -2   8   4     2098.75     2029.65     49.76 o 
  -1   8   4     3174.43     3336.05     67.50 o 
   0   8   4    11712.62    12615.58    194.10 o 
   1   8   4     3321.07     3316.21     66.30 o 
   2   8   4     2203.37     2155.61     49.69 o 
   3   8   4      460.23      541.00     45.88 o 
   4   8   4     2397.94     2186.35     48.33 o 
   5   8   4      533.74      679.08     33.68 o 
   6   8   4     2238.15     1886.43     56.06 o 
   7   8   4       29.78       24.47     20.38 o 
   8   8   4     1944.55     1679.58     85.66 o 
   9   8   4     1283.50     1590.96    105.40 o 
  10   8   4      731.95     1052.42     81.72 o 
  11   8   4      129.55      114.62     73.26 o 
  12   8   4      154.72      266.43     58.35 o 
  13   8   4      167.65       95.47     69.01 o 
 -12   9   4      416.96      421.23     64.96 o 
 -11   9   4      469.01      463.87     66.50 o 
 -10   9   4      326.57      409.45     59.15 o 
  -9   9   4      166.38       56.72     71.84 o 
  -8   9   4      482.83      508.79     73.73 o 
  -7   9   4      134.07       74.52     36.73 o 
  -6   9   4      900.18      943.39     63.82 o 
  -5   9   4      108.12       88.41     22.80 o 
  -4   9   4     2065.47     2108.25     68.64 o 
  -3   9   4      484.69      482.56     29.50 o 
  -2   9   4     5267.11     5343.84     98.01 o 
  -1   9   4     1381.53     1354.32     40.35 o 
   0   9   4     5206.47     4621.74    103.29 o 
   1   9   4     1402.37     1265.07     38.24 o 
   2   9   4     5206.78     5113.96     96.13 o 
   3   9   4      526.20      563.53     36.41 o 
   4   9   4     2072.34     2153.38     60.87 o 
   5   9   4       94.16       95.22     21.02 o 
   6   9   4      946.25     1113.36     60.08 o 
   7   9   4      119.52      144.55     33.10 o 
   8   9   4      494.86      645.06     54.06 o 
   9   9   4      173.60      122.20     36.63 o 
  10   9   4      313.47      278.44     53.46 o 
  11   9   4      433.95      433.16     61.99 o 
  12   9   4      422.79      436.21    118.16 o 
 -12  10   4       78.83       46.81     49.77 o 
 -11  10   4      215.72      268.36     57.12 o 
 -10  10   4       49.88       39.29     60.50 o 
  -9  10   4      243.89      270.11     51.78 o 
  -8  10   4       48.83       41.72     55.30 o 
  -7  10   4      345.23      396.64     51.55 o 
  -6  10   4     1688.47     1656.73    126.67 o 
  -5  10   4      511.82      567.54     47.54 o 
  -4  10   4     3330.90     3275.59     74.45 o 
  -3  10   4      624.90      625.33     37.20 o 
  -2  10   4     5075.32     5110.81     98.36 o 
  -1  10   4     1229.01     1144.50     37.81 o 
   0  10   4     2844.31     2720.64     61.21 o 
   1  10   4     1220.95     1107.32     60.15 o 
   2  10   4     5055.18     5165.08     97.56 o 
   3  10   4      630.30      705.67     65.65 o 
   4  10   4     3360.93     3270.22     73.15 o 
   5  10   4      492.13      463.72     45.57 o 
   6  10   4     1637.65     1539.40     66.25 o 
   7  10   4      367.97      448.17     59.46 o 
   8  10   4       42.12       18.60     31.68 o 
   9  10   4      265.13      338.95     47.32 o 
  10  10   4       52.63       33.17     52.79 o 
  11  10   4      213.49      267.24     50.14 o 
  12  10   4       84.08       31.66     39.11 o 
 -11  11   4        3.88       -4.50     45.65 o 
 -10  11   4      105.76      128.60     46.84 o 
  -9  11   4      198.58      236.28     54.03 o 
  -8  11   4      276.01      388.89     98.31 o 
  -7  11   4      149.53      118.16     40.90 o 
  -6  11   4     1959.18     1868.32     90.10 o 
  -5  11   4       43.73       15.23     24.20 o 
  -4  11   4     2230.86     2196.24     92.79 o 
  -3  11   4     1097.03     1085.86     79.05 o 
  -2  11   4     2341.36     2492.94    107.51 o 
  -1  11   4      500.93      478.76     63.58 o 
   0  11   4     2942.51     2716.19     78.34 o 
   1  11   4      467.73      446.20     38.87 o 
   2  11   4     2308.61     2429.39     73.71 o 
   3  11   4     1079.83     1093.79     82.68 o 
   4  11   4     2302.83     2333.98     61.37 o 
   5  11   4       42.14        4.78     25.41 o 
   6  11   4     2005.26     1990.08     69.26 o 
   7  11   4      152.27       91.19     34.92 o 
   8  11   4      265.75      328.21     46.20 o 
   9  11   4      204.92      225.90     44.84 o 
  10  11   4      108.06       48.37     40.14 o 
  11  11   4        7.60      -55.27     36.85 o 
 -10  12   4       77.00       90.20     51.54 o 
  -9  12   4       38.21       60.95     47.11 o 
  -8  12   4      595.69      749.84    141.32 o 
  -7  12   4      134.14      110.83     36.09 o 
  -6  12   4     1003.62     1114.11     72.89 o 
  -5  12   4      270.68      263.56     63.90 o 
  -4  12   4     1060.47     1421.38    104.86 o 
  -3  12   4      557.38      645.34     54.85 o 
  -2  12   4     1413.99     1434.94    112.84 o 
  -1  12   4     1376.56     1391.00     60.47 o 
   0  12   4     2982.30     2532.78     78.71 o 
   1  12   4     1397.42     1262.50     56.55 o 
   2  12   4     1385.85     1272.70     69.48 o 
   3  12   4      558.70      697.83     52.67 o 
   4  12   4     1055.47     1381.07     82.46 o 
   5  12   4      302.80      310.03     62.38 o 
   6  12   4      998.55     1170.55    233.79 o 
   7  12   4      134.52      152.46     50.01 o 
   8  12   4      605.03      565.50     82.94 o 
   9  12   4       30.63      -33.14     35.54 o 
  10  12   4       76.77       24.63     36.82 o 
  -9  13   4        0.51      -54.85     39.94 o 
  -8  13   4       92.40        6.32     45.88 o 
  -7  13   4       53.60       67.51     48.37 o 
  -6  13   4      282.97      294.18     92.64 o 
  -5  13   4       67.11       81.75     44.41 o 
  -4  13   4      439.37      476.83     59.60 o 
  -3  13   4      686.85      862.73     68.86 o 
  -2  13   4      472.21      524.90     46.37 o 
  -1  13   4     1445.01     1491.75     64.35 o 
   0  13   4       16.05       -6.50     26.08 o 
   1  13   4     1453.85     1496.01     63.94 o 
   2  13   4      463.06      436.91     47.81 o 
   3  13   4      719.66      857.90    114.20 o 
   4  13   4      443.55      504.65     58.83 o 
   5  13   4       71.33       41.98     41.96 o 
   6  13   4      279.67      254.19    108.48 o 
   7  13   4       53.61       28.66     44.27 o 
   8  13   4      109.54       74.70     48.46 o 
   9  13   4        0.69       14.18     43.39 o 
  -8  14   4       27.44       34.52     52.46 o 
  -7  14   4       17.70        1.92     43.20 o 
  -6  14   4       73.29       64.80     46.77 o 
  -5  14   4       55.20       50.44     56.51 o 
  -4  14   4      180.09      135.33     50.58 o 
  -3  14   4       69.20      -40.93     38.44 o 
  -2  14   4      499.67      528.09     50.46 o 
  -1  14   4      258.90      278.36     49.67 o 
   0  14   4      443.82      448.00     45.26 o 
   1  14   4      272.24      273.59     40.59 o 
   2  14   4      495.57      572.56     51.42 o 
   3  14   4       70.70       83.29     41.04 o 
   4  14   4      183.71      113.62     71.48 o 
   5  14   4       52.90       40.95     42.40 o 
   6  14   4       66.91       72.40     44.94 o 
   7  14   4       16.13       -3.73     41.04 o 
   8  14   4       31.31       94.31     47.88 o 
  -7  15   4       76.39       63.12     45.82 o 
  -6  15   4       37.47      -39.86     35.82 o 
  -5  15   4       97.56      138.24     59.54 o 
  -4  15   4       78.61       34.91     44.21 o 
  -3  15   4       53.39       39.42     45.74 o 
  -2  15   4      413.04      396.81     48.62 o 
  -1  15   4       50.97       29.38     32.94 o 
   0  15   4      580.45      664.23     55.90 o 
   1  15   4       54.06      100.68     46.39 o 
   2  15   4      404.56      421.86     61.13 o 
   3  15   4       50.93       -9.41     37.36 o 
   4  15   4       84.22       75.85     41.97 o 
   5  15   4       94.00      116.02     62.00 o 
   6  15   4       39.51       31.61     72.31 o 
   7  15   4       71.19      -35.95     40.74 o 
  -6  16   4       45.70        2.35     39.03 o 
  -5  16   4      131.69       78.74     42.90 o 
  -4  16   4       95.70       31.01     42.72 o 
  -3  16   4      155.30      144.31     50.42 o 
  -2  16   4      190.17      126.96     52.02 o 
  -1  16   4       37.05       32.31     37.27 o 
   0  16   4      316.96      335.91     47.85 o 
   1  16   4       36.96       13.69     35.73 o 
   2  16   4      181.34      128.41     45.27 o 
   3  16   4      167.27      116.44     45.29 o 
   4  16   4       97.75       38.65     38.93 o 
   5  16   4      140.11       97.90     82.24 o 
   6  16   4       44.31       12.36     40.08 o 
  -3  17   4      218.08      159.58     54.68 o 
  -2  17   4       62.13       91.87     47.86 o 
  -1  17   4      240.71      162.14     53.91 o 
   0  17   4        5.96      -29.70     36.91 o 
   1  17   4      241.35      217.76     45.22 o 
   2  17   4       64.02       16.97     42.56 o 
   3  17   4      218.05      145.80     64.56 o 
   1   0   5       89.12       75.85     10.54 o 
   2   0   5     2756.86     2789.91     53.77 o 
   3   0   5     5825.22     6428.11    126.60 o 
   4   0   5      603.42      595.02     27.02 o 
   5   0   5    60022.91    68523.73   1023.25 o 
   6   0   5       17.79       12.45     12.06 o 
   7   0   5    23933.20    27520.46    429.13 o 
   8   0   5       84.93       58.10     16.97 o 
   9   0   5     8188.16     8206.79    151.36 o 
  10   0   5      502.96      361.75     50.13 o 
  11   0   5     1486.98     1336.49     88.86 o 
  12   0   5        0.07      -24.07     32.00 o 
  13   0   5      902.70      820.44     75.02 o 
  14   0   5        1.54      -15.95     49.63 o 
 -14   1   5      280.09      220.58     94.53 o 
 -13   1   5      213.87      162.09     48.11 o 
 -12   1   5      616.36      680.36     70.90 o 
 -11   1   5      217.88      272.13     58.61 o 
 -10   1   5      918.44      710.11     48.23 o 
  -9   1   5       17.59       17.66     17.73 o 
  -8   1   5     1486.60      997.77     37.79 o 
  -7   1   5     1036.38     1179.16     70.68 o 
  -6   1   5      214.76      234.11     26.61 o 
  -5   1   5    13374.20    15232.37    240.66 o 
  -4   1   5      603.85      601.01     22.53 o 
  -3   1   5     4684.77     5151.57    114.92 o 
  -2   1   5      672.46      675.46     27.42 o 
  -1   1   5     1405.74     1589.23     39.84 o 
   0   1   5       27.65       11.65     10.15 o 
   1   1   5     1493.89     1738.84     42.56 o 
   2   1   5      649.85      618.66     23.85 o 
   3   1   5     4749.35     5321.17    106.56 o 
   4   1   5      552.69      542.49     22.23 o 
   5   1   5    13380.62    14822.87    290.45 o 
   6   1   5      217.18      245.22     19.60 o 
   7   1   5     1053.50     1102.68     37.41 o 
   8   1   5     1468.79      911.10     37.38 o 
   9   1   5       17.54       25.10     21.23 o 
  10   1   5      960.19      747.47     91.07 o 
  11   1   5      191.66      144.29     45.37 o 
  12   1   5      594.44      612.89     68.17 o 
  13   1   5      204.94      216.09     52.79 o 
  14   1   5      284.58      236.27     51.45 o 
 -14   2   5      305.93      318.71     80.82 o 
 -13   2   5      131.73      145.57     49.46 o 
 -12   2   5     1723.79     1625.39     93.24 o 
 -11   2   5      548.57      574.86     60.97 o 
 -10   2   5     5445.74     5512.15    155.57 o 
  -9   2   5      566.99      622.64     43.36 o 
  -8   2   5     4919.38     4808.07    137.26 o 
  -7   2   5     2071.39     1595.74     45.11 o 
  -6   2   5     4312.87     3956.84     79.90 o 
  -5   2   5     3075.04     2488.12     55.40 o 
  -4   2   5      678.64      704.95     21.59 o 
  -3   2   5     2567.33     2619.57     52.63 o 
  -2   2   5       34.59       32.27      9.41 o 
  -1   2   5      912.66      917.68     26.66 o 
   0   2   5        0.31      -12.56      8.37 o 
   1   2   5      845.56      833.57     25.38 o 
   2   2   5       34.25       40.58     14.05 o 
   3   2   5     2571.60     2598.15     63.85 o 
   4   2   5      685.89      596.36     27.59 o 
   5   2   5     3097.57     2539.33     93.87 o 
   6   2   5     4388.69     3977.56     79.50 o 
   7   2   5     2034.77     1561.90     44.12 o 
   8   2   5     4896.70     4516.61     94.02 o 
   9   2   5      539.86      598.02     41.59 o 
  10   2   5     5448.37     5362.03    135.26 o 
  11   2   5      518.25      526.73     45.37 o 
  12   2   5     1734.17     1856.06    104.45 o 
  13   2   5      122.54      143.56     46.69 o 
  14   2   5      314.85      207.33     48.78 o 
 -14   3   5       14.30        3.78     42.11 o 
 -13   3   5      340.56      330.37     56.71 o 
 -12   3   5        4.20        7.71     38.43 o 
 -11   3   5      424.52      469.29     45.33 o 
 -10   3   5      825.47      945.55     58.78 o 
  -9   3   5      441.64      395.48     37.60 o 
  -8   3   5     1042.65     1468.49     46.58 o 
  -7   3   5     3109.51     2895.62     56.42 o 
  -6   3   5     2806.95     2886.69     55.06 o 
  -5   3   5    23745.39    23095.52    322.73 o 
  -4   3   5     2634.14     2620.83     53.18 o 
  -3   3   5    29741.17    30526.57    520.76 o 
  -2   3   5     4816.21     4657.17     96.65 o 
  -1   3   5    22900.22    22527.90    365.50 o 
   0   3   5     1000.60      892.90     27.26 o 
   1   3   5    23372.89    23860.37    330.88 o 
   2   3   5     4877.54     4663.68     76.35 o 
   3   3   5    29840.94    30816.16    557.20 o 
   4   3   5     2643.68     2552.96     64.60 o 
   5   3   5    23749.61    23621.00    420.53 o 
   6   3   5     2733.55     2816.92    133.69 o 
   7   3   5     3128.30     2879.62     79.83 o 
   8   3   5     1094.45     1667.94     74.98 o 
   9   3   5      458.25      450.08     47.21 o 
  10   3   5      861.02     1043.83     58.12 o 
  11   3   5      452.24      469.18     50.43 o 
  12   3   5        6.69       59.75     39.70 o 
  13   3   5      353.20      311.67     74.20 o 
  14   3   5       13.35       10.03     77.04 o 
 -14   4   5       57.13       27.31     41.34 o 
 -13   4   5      489.17      428.26    121.94 o 
 -12   4   5      280.17      324.72     52.98 o 
 -11   4   5     1030.30     1134.22     63.82 o 
 -10   4   5     1121.28     1131.70     59.26 o 
  -9   4   5     5281.21     5255.00    131.70 o 
  -8   4   5      836.98      884.36     49.66 o 
  -7   4   5     7630.15     6961.37    111.21 o 
  -6   4   5     1044.35     1081.08     29.10 o 
  -5   4   5    16439.03    15957.62    225.28 o 
  -4   4   5     1942.13     2034.75     41.53 o 
  -3   4   5     7844.42     7486.13    144.72 o 
  -2   4   5     2315.98     2207.04     68.49 o 
  -1   4   5     9625.65     9518.65    352.97 o 
   0   4   5      580.89      691.12     24.87 o 
   1   4   5     9294.97     9560.54    144.27 o 
   2   4   5     2319.29     2169.15     57.26 o 
   3   4   5     7745.70     7231.71    115.68 o 
   4   4   5     1968.51     1976.45     49.34 o 
   5   4   5    16356.29    15546.81    294.04 o 
   6   4   5      971.51      967.27     41.82 o 
   7   4   5     7620.13     7109.88    153.72 o 
   8   4   5      843.80      872.51     48.01 o 
   9   4   5     5294.61     5184.21    130.34 o 
  10   4   5     1066.64     1109.63     59.24 o 
  11   4   5     1010.60     1147.23     60.91 o 
  12   4   5      299.17      331.63     43.67 o 
  13   4   5      472.90      496.99     64.28 o 
  14   4   5       59.44       55.20     66.64 o 
 -14   5   5      200.92      195.35     54.37 o 
 -13   5   5      123.06      181.73     52.21 o 
 -12   5   5      295.51      251.40     45.66 o 
 -11   5   5      116.61      148.49     49.93 o 
 -10   5   5        2.22      -37.37     24.91 o 
  -9   5   5      271.03      262.34     34.37 o 
  -8   5   5      195.55      274.53     33.98 o 
  -7   5   5      625.61      694.35     48.67 o 
  -6   5   5      563.64      594.39     35.90 o 
  -5   5   5     1277.83     1199.81     31.12 o 
  -4   5   5      607.57      597.69     40.93 o 
  -3   5   5     1395.18     1329.94     34.12 o 
  -2   5   5      899.91      891.42     30.38 o 
  -1   5   5     1992.84     2014.44     60.61 o 
   0   5   5      480.40      523.79     21.44 o 
   1   5   5     1972.87     1910.71     41.23 o 
   2   5   5      903.02      841.17     26.65 o 
   3   5   5     1432.07     1387.93     34.54 o 
   4   5   5      599.33      628.57     35.07 o 
   5   5   5     1292.90     1217.06     39.35 o 
   6   5   5      628.45      686.75     37.66 o 
   7   5   5      645.85      842.58     44.75 o 
   8   5   5      178.52      286.63     32.33 o 
   9   5   5      257.37      287.45     34.55 o 
  10   5   5        3.24        2.37     25.55 o 
  11   5   5      106.91      101.33     31.79 o 
  12   5   5      276.35      258.28     42.17 o 
  13   5   5      121.15       76.84     56.24 o 
  14   5   5      206.44      249.40     69.95 o 
 -13   6   5      437.21      363.09     60.02 o 
 -12   6   5      215.82      293.14     44.73 o 
 -11   6   5     1540.35     1542.26     71.16 o 
 -10   6   5      680.73      684.55     51.61 o 
  -9   6   5     1116.29     1176.26     56.98 o 
  -8   6   5      591.52      563.75     67.82 o 
  -7   6   5     6418.24     6438.98    147.41 o 
  -6   6   5     1533.84     1597.36     46.42 o 
  -5   6   5    13906.16    13945.88    200.98 o 
  -4   6   5      172.53      167.51     17.99 o 
  -3   6   5     7207.09     7481.84    118.09 o 
  -2   6   5     5178.08     4970.47     97.63 o 
  -1   6   5      883.41      930.27     39.35 o 
   0   6   5     4690.04     4544.02     80.14 o 
   1   6   5      814.91      846.96     27.29 o 
   2   6   5     5248.76     5119.46     88.50 o 
   3   6   5     7158.57     7201.35    106.80 o 
   4   6   5      180.89      185.48     16.67 o 
   5   6   5    14071.24    13672.00    244.91 o 
   6   6   5     1555.45     1762.35     52.26 o 
   7   6   5     6373.35     6374.84    144.69 o 
   8   6   5      579.00      561.59     45.25 o 
   9   6   5     1123.74     1137.98     56.32 o 
  10   6   5      699.37      636.93     49.95 o 
  11   6   5     1519.13     1419.52     67.75 o 
  12   6   5      219.95      214.25     40.27 o 
  13   6   5      422.12      482.95     51.99 o 
 -13   7   5      165.48      183.63     42.83 o 
 -12   7   5      298.43      297.60     45.60 o 
 -11   7   5      277.48      292.44     43.53 o 
 -10   7   5      309.81      364.83     42.36 o 
  -9   7   5      348.70      411.53     43.09 o 
  -8   7   5      618.28      568.96     46.08 o 
  -7   7   5      545.29      606.52     43.31 o 
  -6   7   5     2393.33     2404.68     73.12 o 
  -5   7   5     7696.65     7464.77    134.03 o 
  -4   7   5     1160.82     1015.56     32.72 o 
  -3   7   5    12241.87    11994.02    229.01 o 
  -2   7   5     2178.52     2020.00     74.63 o 
  -1   7   5    14899.45    13452.81    269.06 o 
   0   7   5      565.78      578.19     59.96 o 
   1   7   5    15304.16    14109.74    210.00 o 
   2   7   5     2210.39     2145.84     57.48 o 
   3   7   5    12151.96    11806.17    164.77 o 
   4   7   5     1119.25      963.83     28.44 o 
   5   7   5     7620.84     7441.58    122.52 o 
   6   7   5     2348.40     2341.77     72.95 o 
   7   7   5      524.82      575.00     36.39 o 
   8   7   5      651.70      651.17     45.61 o 
   9   7   5      338.74      331.96     38.76 o 
  10   7   5      333.63      391.88     53.38 o 
  11   7   5      296.53      280.26     40.71 o 
  12   7   5      280.17      234.34     54.70 o 
  13   7   5      167.69      136.24     51.72 o 
 -13   8   5       17.75       27.91     47.33 o 
 -12   8   5      235.14      317.15     67.12 o 
 -11   8   5       43.40       72.88     69.48 o 
 -10   8   5     1179.95     1409.52     70.20 o 
  -9   8   5      756.24      790.70     59.37 o 
  -8   8   5     1765.88     1776.11     68.87 o 
  -7   8   5     1040.00     1147.68     53.37 o 
  -6   8   5     1375.29     1509.28     56.52 o 
  -5   8   5     1723.33     1859.55     50.21 o 
  -4   8   5     1349.37     1299.40     38.11 o 
  -3   8   5     1200.20     1134.17     44.79 o 
  -2   8   5      155.56      182.27     24.78 o 
  -1   8   5     1369.65     1534.40     49.54 o 
   0   8   5     3134.99     3095.56     77.54 o 
   1   8   5     1314.45     1471.45     46.24 o 
   2   8   5      128.31      138.96     19.59 o 
   3   8   5     1216.14     1094.36     29.32 o 
   4   8   5     1363.20     1280.46     49.52 o 
   5   8   5     1757.18     1827.23     52.35 o 
   6   8   5     1353.66     1363.06     47.54 o 
   7   8   5     1047.96     1166.10     45.81 o 
   8   8   5     1784.60     1743.14     72.36 o 
   9   8   5      747.45      795.20     72.58 o 
  10   8   5     1149.35     1419.40     93.91 o 
  11   8   5       40.28      -22.06     39.73 o 
  12   8   5      256.55      165.10     67.59 o 
  13   8   5       18.01      -51.99     40.88 o 
 -12   9   5       43.94       17.94     47.92 o 
 -11   9   5        5.32       -0.12     77.99 o 
 -10   9   5      208.15      241.85    117.22 o 
  -9   9   5       37.63       -0.47     42.07 o 
  -8   9   5     1187.50     1350.55     81.99 o 
  -7   9   5      499.81      502.67     55.04 o 
  -6   9   5     2185.84     2332.85     96.18 o 
  -5   9   5      630.12      706.28     42.15 o 
  -4   9   5     1412.53     1307.76     39.40 o 
  -3   9   5     3495.40     3632.07     84.15 o 
  -2   9   5      876.21      980.34     73.17 o 
  -1   9   5     8697.06     9078.93    170.12 o 
   0   9   5      306.49      415.56     59.40 o 
   1   9   5     8736.96     9143.40    157.45 o 
   2   9   5      923.26      941.79     34.27 o 
   3   9   5     3496.04     3683.59    113.61 o 
   4   9   5     1406.08     1309.75     42.36 o 
   5   9   5      654.86      730.25     70.37 o 
   6   9   5     2218.76     2072.33     77.76 o 
   7   9   5      559.39      489.15     48.69 o 
   8   9   5     1102.13     1250.25     68.02 o 
   9   9   5       45.72       21.93     30.98 o 
  10   9   5      201.47       99.12     38.94 o 
  11   9   5        5.68       37.97     34.99 o 
  12   9   5       44.37       52.91     40.77 o 
 -12  10   5       37.15       99.22     58.13 o 
 -11  10   5      800.81      883.53     85.17 o 
 -10  10   5       44.08       54.48     43.98 o 
  -9  10   5      542.51      551.97     64.67 o 
  -8  10   5      211.00      234.31     46.33 o 
  -7  10   5      776.22      828.91     68.22 o 
  -6  10   5      468.70      495.51     55.39 o 
  -5  10   5     1247.25     1278.00     99.15 o 
  -4  10   5     2650.10     2681.39    134.80 o 
  -3  10   5     2000.72     1889.14     52.96 o 
  -2  10   5     3015.12     3065.07     69.59 o 
  -1  10   5      458.46      525.16     30.68 o 
   0  10   5     1346.84     1277.18     51.30 o 
   1  10   5      449.90      601.38     49.94 o 
   2  10   5     3063.73     2954.24     67.71 o 
   3  10   5     1982.85     1985.21     53.33 o 
   4  10   5     2623.75     2573.26     64.43 o 
   5  10   5     1279.18     1257.22     51.43 o 
   6  10   5      451.20      498.52     53.33 o 
   7  10   5      709.69      743.58     56.40 o 
   8  10   5      204.87      203.53     41.59 o 
   9  10   5      548.56      514.67     55.46 o 
  10  10   5       45.00       46.16     39.13 o 
  11  10   5      789.28      847.05     72.48 o 
  12  10   5       33.49       57.57     41.87 o 
 -11  11   5      149.53      101.99     60.03 o 
 -10  11   5       39.37       -0.17     83.18 o 
  -9  11   5      135.20      198.20     50.33 o 
  -8  11   5       43.55       29.19     40.20 o 
  -7  11   5        4.73       -2.91     34.27 o 
  -6  11   5      253.08      175.29     42.47 o 
  -5  11   5      585.74      543.47     50.27 o 
  -4  11   5      235.56      207.97     33.41 o 
  -3  11   5      471.17      502.11     43.84 o 
  -2  11   5      477.37      534.23     33.32 o 
  -1  11   5     2318.05     2064.47     78.99 o 
   0  11   5       69.93       81.13     26.98 o 
   1  11   5     2363.04     2096.87     67.54 o 
   2  11   5      488.40      475.00     56.90 o 
   3  11   5      446.82      484.89     43.66 o 
   4  11   5      231.67      343.07     35.77 o 
   5  11   5      586.92      657.39     59.35 o 
   6  11   5      249.38      307.99     67.26 o 
   7  11   5        3.67      -20.18     28.41 o 
   8  11   5       38.88       22.36     34.49 o 
   9  11   5      122.60      122.37     48.00 o 
  10  11   5       31.07      -49.53     35.30 o 
  11  11   5      155.33      190.39     79.41 o 
 -10  12   5      257.65      224.01     57.58 o 
  -9  12   5       17.31       32.43     41.42 o 
  -8  12   5      445.30      472.65     64.29 o 
  -7  12   5       29.80       22.52     42.07 o 
  -6  12   5      176.80      165.99     84.31 o 
  -5  12   5       39.72        5.00     26.98 o 
  -4  12   5       10.25      -29.72     33.23 o 
  -3  12   5       60.28       34.35     28.17 o 
  -2  12   5      600.75      618.57     72.18 o 
  -1  12   5      271.92      244.79     35.62 o 
   0  12   5     1989.06     2009.52     70.84 o 
   1  12   5      260.67      274.65     38.37 o 
   2  12   5      620.03      514.15     44.33 o 
   3  12   5       61.94       33.61     27.43 o 
   4  12   5       11.97       10.71     34.24 o 
   5  12   5       37.32       -2.79     34.68 o 
   6  12   5      170.34      168.78     45.38 o 
   7  12   5       29.96       16.61     46.73 o 
   8  12   5      446.58      387.76     52.30 o 
   9  12   5       21.89       19.57     42.18 o 
  10  12   5      248.68      163.35     45.24 o 
  -9  13   5       23.22        4.73     73.73 o 
  -8  13   5      454.24      345.97     97.36 o 
  -7  13   5       59.51       37.51     38.36 o 
  -6  13   5      935.05      840.76    224.50 o 
  -5  13   5      209.30      173.39     47.73 o 
  -4  13   5      468.11      540.39     91.87 o 
  -3  13   5     1167.90     1334.48     66.11 o 
  -2  13   5      145.86      107.99     41.07 o 
  -1  13   5     3426.23     3680.79    102.45 o 
   0  13   5       94.78       86.90     42.71 o 
   1  13   5     3416.12     3688.34    102.89 o 
   2  13   5      161.89       97.18     34.57 o 
   3  13   5     1135.53     1300.84     66.72 o 
   4  13   5      464.18      510.54     58.25 o 
   5  13   5      210.08      206.28     47.86 o 
   6  13   5      946.23      790.22    248.61 o 
   7  13   5       62.77       59.86     49.77 o 
   8  13   5      418.32      239.82     60.02 o 
   9  13   5       25.05       24.70     44.82 o 
  -8  14   5      127.12      -27.03     40.57 o 
  -7  14   5       62.87        8.86     43.32 o 
  -6  14   5      204.71       62.73     45.76 o 
  -5  14   5      136.62       72.68     56.57 o 
  -4  14   5      656.35      730.58     73.11 o 
  -3  14   5      189.62      158.77     47.99 o 
  -2  14   5      776.01      861.42     76.06 o 
  -1  14   5       25.29       13.99     31.82 o 
   0  14   5      548.96      577.02     57.30 o 
   1  14   5       26.23       25.26     31.98 o 
   2  14   5      793.85      976.58    122.11 o 
   3  14   5      193.03      148.28    102.91 o 
   4  14   5      652.47      532.58     72.77 o 
   5  14   5      147.79      126.22     52.02 o 
   6  14   5      214.13      105.77     48.04 o 
   7  14   5       63.69       55.87     49.04 o 
   8  14   5      128.12       74.79     97.84 o 
  -7  15   5       67.08      -19.63     37.05 o 
  -6  15   5       70.64       -4.96     43.37 o 
  -5  15   5       12.83      -43.00     38.90 o 
  -4  15   5       16.48        9.31     44.53 o 
  -3  15   5       46.53      -14.66     42.49 o 
  -2  15   5       44.66      -43.08     39.56 o 
  -1  15   5       34.37      -38.52     34.09 o 
   0  15   5       12.99      -49.11     32.74 o 
   1  15   5       34.31      -12.33     32.06 o 
   2  15   5       50.75       23.84     35.19 o 
   3  15   5       48.65       69.80     40.63 o 
   4  15   5       19.73       -7.69     38.42 o 
   5  15   5        9.03       24.08     43.47 o 
   6  15   5       72.95       32.10     49.15 o 
   7  15   5       72.75        4.10     38.22 o 
  -5  16   5       11.45       20.41     43.79 o 
  -4  16   5       96.92       65.88     49.79 o 
  -3  16   5       39.93       14.95     51.65 o 
  -2  16   5      358.66      423.20     63.53 o 
  -1  16   5       82.20       -1.59     37.16 o 
   0  16   5      452.47      540.40     64.18 o 
   1  16   5       82.26       31.18     36.71 o 
   2  16   5      361.90      497.35     89.33 o 
   3  16   5       40.48      -53.50     41.98 o 
   4  16   5      103.20       74.20     47.15 o 
   5  16   5        8.82       -5.28     40.73 o 
  -3  17   5      111.00       52.22     50.47 o 
  -2  17   5       30.00      -34.99     46.92 o 
  -1  17   5      297.05      254.83    123.97 o 
   0  17   5        0.22      -48.77     32.51 o 
   1  17   5      291.50      176.11     43.58 o 
   2  17   5       30.60      -34.96     38.72 o 
   3  17   5      102.53      121.34     65.14 o 
   0   0   6   317610.38   340522.56   7651.12 o 
   1   0   6       68.62       28.84     10.42 o 
   2   0   6   133081.38   139276.30   2106.87 o 
   3   0   6      303.79      320.64     15.93 o 
   4   0   6    36870.95    34263.92    603.24 o 
   5   0   6      360.28      469.54     45.98 o 
   6   0   6     4580.22     3832.70     78.80 o 
   7   0   6      514.05      331.20     24.98 o 
   8   0   6      491.46      498.69     36.16 o 
   9   0   6      221.21       95.78     20.48 o 
  10   0   6      208.82      238.25     49.63 o 
  11   0   6       15.36       34.29     36.74 o 
  12   0   6      379.02      500.97     81.77 o 
  13   0   6       24.78       30.75     40.34 o 
  14   0   6      193.91      166.47     51.13 o 
 -14   1   6       86.24      -24.25     46.79 o 
 -13   1   6      236.79      307.57    110.60 o 
 -12   1   6      656.02      669.99     68.84 o 
 -11   1   6      160.39      169.02     44.27 o 
 -10   1   6      721.57      963.63     56.04 o 
  -9   1   6      266.92      332.16     39.16 o 
  -8   1   6     8004.66     6408.59    124.15 o 
  -7   1   6     3489.27     3402.39     75.53 o 
  -6   1   6     5911.41     4363.70     88.08 o 
  -5   1   6     3395.21     3529.77     72.49 o 
  -4   1   6    16252.88    14369.29    271.03 o 
  -3   1   6      938.71     1048.25     35.47 o 
  -2   1   6    34449.20    36974.12    544.70 o 
  -1   1   6      128.15      152.63     14.86 o 
   0   1   6    69489.61    75454.32   1120.68 o 
   1   1   6      140.60      170.95     15.70 o 
   2   1   6    34521.99    34453.99    643.24 o 
   3   1   6      933.06      952.96     29.47 o 
   4   1   6    16162.55    14959.57    272.14 o 
   5   1   6     3444.98     3497.82    100.01 o 
   6   1   6     5924.34     4563.05     95.59 o 
   7   1   6     3513.27     3553.96     76.18 o 
   8   1   6     7943.34     6674.42    162.50 o 
   9   1   6      238.37      264.93     37.49 o 
  10   1   6      742.63      834.92     49.71 o 
  11   1   6      152.19      132.33     43.32 o 
  12   1   6      645.15      667.12     70.03 o 
  13   1   6      239.29      310.68     56.24 o 
  14   1   6       92.40       63.28     75.62 o 
 -14   2   6       44.15      -22.95     39.26 o 
 -13   2   6      401.06      325.22     54.89 o 
 -12   2   6      858.39      829.89     75.50 o 
 -11   2   6       28.15       19.38     36.76 o 
 -10   2   6      613.15      592.09     46.46 o 
  -9   2   6      257.55      431.71     38.56 o 
  -8   2   6     5272.95     5314.46    106.24 o 
  -7   2   6      632.79      709.96     34.25 o 
  -6   2   6     4219.63     4710.30    119.65 o 
  -5   2   6     2827.05     2855.42     54.45 o 
  -4   2   6    10540.70    11917.90    191.12 o 
  -3   2   6      998.51     1063.40     41.48 o 
  -2   2   6    13204.04    14626.96    231.81 o 
  -1   2   6       31.82       28.49     12.45 o 
   0   2   6    12134.33    13041.24    253.51 o 
   1   2   6       32.37       48.09     10.92 o 
   2   2   6    13194.74    14647.41    274.73 o 
   3   2   6      960.99      892.42     34.32 o 
   4   2   6    10626.01    11499.91    309.38 o 
   5   2   6     2788.99     2837.80     73.28 o 
   6   2   6     4270.28     5001.98     94.46 o 
   7   2   6      649.20      749.35     32.69 o 
   8   2   6     5255.86     5318.52    106.15 o 
   9   2   6      256.70      498.53     40.47 o 
  10   2   6      625.73      702.44     47.95 o 
  11   2   6       32.03        0.48     28.04 o 
  12   2   6      852.91      888.21     75.50 o 
  13   2   6      398.23      342.30     58.41 o 
  14   2   6       42.00        8.89     67.59 o 
 -14   3   6      179.54      148.96     52.94 o 
 -13   3   6      223.71      237.98     58.61 o 
 -12   3   6     1405.31     1241.37     83.55 o 
 -11   3   6       52.23       81.19     28.99 o 
 -10   3   6     1227.58     1170.47     59.19 o 
  -9   3   6       45.87       40.98     24.01 o 
  -8   3   6     9311.62     9914.98    175.36 o 
  -7   3   6       23.55       13.13     13.26 o 
  -6   3   6    11146.06    13231.38    238.89 o 
  -5   3   6      184.45      136.74     16.20 o 
  -4   3   6    21980.94    23987.88    369.78 o 
  -3   3   6     2618.62     2631.70     55.22 o 
  -2   3   6    15787.42    16287.65    299.40 o 
  -1   3   6      156.91      157.70     27.42 o 
   0   3   6     1126.32     1095.52     31.76 o 
   1   3   6      158.04      163.84     14.97 o 
   2   3   6    15884.35    16586.99    239.30 o 
   3   3   6     2685.61     2547.14     66.92 o 
   4   3   6    21664.39    23603.52    580.59 o 
   5   3   6      196.83      175.24     22.21 o 
   6   3   6    11077.10    13529.47    257.14 o 
   7   3   6       25.70      -10.94     22.41 o 
   8   3   6     9246.85     9861.65    207.11 o 
   9   3   6       48.60      -13.73     21.98 o 
  10   3   6     1127.75     1144.65     59.13 o 
  11   3   6       43.35       66.93     29.40 o 
  12   3   6     1426.78     1348.86    133.28 o 
  13   3   6      221.69      147.75     44.10 o 
  14   3   6      175.96      172.23     52.46 o 
 -14   4   6      165.62      120.02     46.95 o 
 -13   4   6      289.43      265.87     52.91 o 
 -12   4   6      510.74      503.67     62.07 o 
 -11   4   6      717.79      811.85     82.85 o 
 -10   4   6     1557.07     1549.56     96.75 o 
  -9   4   6       61.15       92.86     30.36 o 
  -8   4   6     1286.24     1082.08     81.71 o 
  -7   4   6      158.00      106.16     15.51 o 
  -6   4   6     3807.08     3705.51     68.11 o 
  -5   4   6      378.87      430.01     22.03 o 
  -4   4   6    24188.56    24526.99    345.75 o 
  -3   4   6      335.83      308.67     27.06 o 
  -2   4   6    26989.13    27809.47    440.29 o 
  -1   4   6       10.43       15.94     10.42 o 
   0   4   6    35390.31    36903.64    572.12 o 
   1   4   6       15.46       23.81     10.79 o 
   2   4   6    27027.15    27651.59    393.21 o 
   3   4   6      346.55      371.62     30.45 o 
   4   4   6    24577.61    25638.70    453.47 o 
   5   4   6      370.65      386.30     42.02 o 
   6   4   6     3889.25     3812.47     93.90 o 
   7   4   6      173.53      105.25     23.19 o 
   8   4   6     1306.49     1112.33     58.88 o 
   9   4   6       75.41      109.08     29.40 o 
  10   4   6     1610.01     1460.39     64.07 o 
  11   4   6      749.79      884.77     59.45 o 
  12   4   6      517.33      528.04     68.54 o 
  13   4   6      285.98      258.36     51.93 o 
  14   4   6      168.84      166.53     51.42 o 
 -13   5   6      284.42      201.52     50.83 o 
 -12   5   6      230.75      272.98     42.91 o 
 -11   5   6      912.61     1131.34    123.84 o 
 -10   5   6      746.53      849.77     55.01 o 
  -9   5   6      412.08      401.50     40.82 o 
  -8   5   6      186.01      281.53     34.15 o 
  -7   5   6     2119.94     1836.74     52.27 o 
  -6   5   6     2740.57     2958.04     57.42 o 
  -5   5   6      909.63      762.52     26.96 o 
  -4   5   6     7353.14     7162.72    125.14 o 
  -3   5   6      906.44      981.23     37.09 o 
  -2   5   6    13693.84    13666.60    281.07 o 
  -1   5   6      416.78      411.52     29.22 o 
   0   5   6    20861.81    20486.60    328.15 o 
   1   5   6      430.54      439.26     20.81 o 
   2   5   6    14082.52    14208.55    208.93 o 
   3   5   6      890.52      952.95     29.66 o 
   4   5   6     7075.66     6852.40    112.76 o 
   5   5   6      981.82      858.37     33.10 o 
   6   5   6     2655.72     2886.05     70.32 o 
   7   5   6     2169.42     1947.47     68.80 o 
   8   5   6      166.76      216.76     30.83 o 
   9   5   6      359.22      401.45     39.47 o 
  10   5   6      729.68      829.97     70.41 o 
  11   5   6      890.95      892.74     82.57 o 
  12   5   6      224.14      293.25     44.75 o 
  13   5   6      297.34      416.88     60.47 o 
 -13   6   6       57.81       13.23     49.15 o 
 -12   6   6      176.47      193.79     44.56 o 
 -11   6   6      106.94       38.80     35.58 o 
 -10   6   6      197.90      227.98     37.71 o 
  -9   6   6     1275.16     1164.12     62.50 o 
  -8   6   6     1281.18     1210.79     60.35 o 
  -7   6   6     1779.16     1704.11     63.33 o 
  -6   6   6     5040.66     4501.76     80.14 o 
  -5   6   6     2585.66     2584.92     52.82 o 
  -4   6   6    12129.53    12214.67    201.93 o 
  -3   6   6     1167.04     1147.84     38.22 o 
  -2   6   6    26084.73    27164.46    553.84 o 
  -1   6   6      728.23      835.66     38.76 o 
   0   6   6    42291.33    45330.67    637.87 o 
   1   6   6      710.98      724.20     26.25 o 
   2   6   6    25943.24    27039.12    389.67 o 
   3   6   6     1105.41     1085.49     33.39 o 
   4   6   6    12345.90    12136.33    178.35 o 
   5   6   6     2482.86     2486.50     62.43 o 
   6   6   6     5147.44     4722.69     98.94 o 
   7   6   6     1771.88     1670.89     73.54 o 
   8   6   6     1265.11     1205.28     55.78 o 
   9   6   6     1203.12     1059.57     56.60 o 
  10   6   6      230.46      187.52     35.91 o 
  11   6   6      115.18       86.24     34.26 o 
  12   6   6      178.97      210.35     42.13 o 
  13   6   6       52.36       64.92     36.76 o 
 -13   7   6       29.70      -13.17     34.43 o 
 -12   7   6      401.97      483.20     53.22 o 
 -11   7   6        0.09      -44.72     29.81 o 
 -10   7   6      376.16      361.69     54.73 o 
  -9   7   6      393.29      461.87     86.58 o 
  -8   7   6     3604.73     3433.89     99.22 o 
  -7   7   6     1019.90     1231.27     54.08 o 
  -6   7   6     4853.55     4456.04     94.96 o 
  -5   7   6     1968.48     1840.15     51.35 o 
  -4   7   6     6489.21     6574.14    157.59 o 
  -3   7   6     6534.04     6217.56    106.49 o 
  -2   7   6     3734.52     3660.92     79.99 o 
  -1   7   6     1342.47     1201.30     48.69 o 
   0   7   6     9371.67     9888.96    156.56 o 
   1   7   6     1324.33     1148.97     34.22 o 
   2   7   6     3770.20     3706.09     71.68 o 
   3   7   6     6665.98     6272.27     95.91 o 
   4   7   6     6284.88     6473.69    100.28 o 
   5   7   6     1922.15     1857.45     50.85 o 
   6   7   6     4827.07     4334.97    148.45 o 
   7   7   6     1026.67     1185.60     45.91 o 
   8   7   6     3541.58     3297.20    125.39 o 
   9   7   6      398.13      303.63     69.12 o 
  10   7   6      292.21      197.10     36.33 o 
  11   7   6        0.52      -45.55     30.37 o 
  12   7   6      404.56      540.70    111.54 o 
  13   7   6       32.88      -12.32     41.77 o 
 -12   8   6      312.61      344.07     61.22 o 
 -11   8   6      219.36      215.44     56.41 o 
 -10   8   6     1196.16     1365.52     73.87 o 
  -9   8   6       31.59        7.60     29.22 o 
  -8   8   6      910.31     1154.30     60.12 o 
  -7   8   6       43.00       11.14     23.09 o 
  -6   8   6      878.34     1065.17     53.07 o 
  -5   8   6      186.41      169.59     21.40 o 
  -4   8   6     1583.12     1694.74     45.87 o 
  -3   8   6      616.93      604.58     33.50 o 
  -2   8   6      120.12       98.08     25.60 o 
  -1   8   6      629.52      669.85     73.00 o 
   0   8   6       28.10       -7.51     13.23 o 
   1   8   6      552.96      577.45     30.02 o 
   2   8   6       86.19       58.91     15.85 o 
   3   8   6      551.50      544.20     53.52 o 
   4   8   6     1675.29     1743.53     40.38 o 
   5   8   6      161.20      132.28     17.58 o 
   6   8   6      875.72     1020.79     41.75 o 
   7   8   6       38.21       32.76     21.34 o 
   8   8   6      907.54     1129.76     60.94 o 
   9   8   6       27.07      -32.05     29.09 o 
  10   8   6     1258.46     1430.83     75.43 o 
  11   8   6      221.43      174.10     43.65 o 
  12   8   6      313.87      427.61     77.51 o 
 -12   9   6      434.08      517.19    148.41 o 
 -11   9   6      469.03      603.41     73.19 o 
 -10   9   6     1501.62     1504.73     90.72 o 
  -9   9   6      135.21      145.03     45.17 o 
  -8   9   6      705.84      802.10     70.90 o 
  -7   9   6      345.43      260.12     44.97 o 
  -6   9   6     1331.61     1342.80     56.98 o 
  -5   9   6      122.40       70.79     24.67 o 
  -4   9   6      721.58      822.78     49.95 o 
  -3   9   6      954.38      986.17     85.55 o 
  -2   9   6     1336.75     1427.86     43.61 o 
  -1   9   6     1558.72     1511.45     53.56 o 
   0   9   6      724.77      714.75     57.27 o 
   1   9   6     1585.35     1626.98     50.75 o 
   2   9   6     1394.11     1403.07     42.39 o 
   3   9   6     1002.54     1095.84     50.17 o 
   4   9   6      718.24      860.79     76.15 o 
   5   9   6      122.64       94.10     23.50 o 
   6   9   6     1322.13     1317.91     62.03 o 
   7   9   6      329.17      290.80     39.32 o 
   8   9   6      755.40      972.43     88.61 o 
   9   9   6       97.90       36.54     34.27 o 
  10   9   6     1489.11     1478.91     80.57 o 
  11   9   6      459.69      439.27     57.57 o 
  12   9   6      433.74      462.40     58.59 o 
 -11  10   6      321.84      470.14     67.70 o 
 -10  10   6      245.24      306.19     57.47 o 
  -9  10   6      366.41      471.92     61.40 o 
  -8  10   6       65.63        1.68     43.01 o 
  -7  10   6      446.58      437.88     56.12 o 
  -6  10   6     1366.33     1264.69    142.74 o 
  -5  10   6      400.91      410.79     47.01 o 
  -4  10   6     4981.80     4371.73    100.34 o 
  -3  10   6      489.17      488.74     32.64 o 
  -2  10   6     5568.21     5522.10    104.59 o 
  -1  10   6      110.51       85.33     30.75 o 
   0  10   6     6491.41     7026.34    231.06 o 
   1  10   6      105.72       30.08     22.53 o 
   2  10   6     5566.16     5315.38    104.74 o 
   3  10   6      474.92      533.17     33.77 o 
   4  10   6     4999.59     4524.82     92.00 o 
   5  10   6      375.47      451.67     52.53 o 
   6  10   6     1371.69     1411.50     64.77 o 
   7  10   6      468.14      522.61     69.04 o 
   8  10   6       58.31       27.24     32.92 o 
   9  10   6      326.90      385.04     50.58 o 
  10  10   6      251.56      236.05     72.13 o 
  11  10   6      332.95      443.43     58.27 o 
 -11  11   6      133.34      171.58     57.08 o 
 -10  11   6       28.85       -7.69     44.36 o 
  -9  11   6      488.42      503.68     72.31 o 
  -8  11   6      208.18      236.08     50.38 o 
  -7  11   6      324.46      433.96     55.19 o 
  -6  11   6     1248.27     1157.35    113.43 o 
  -5  11   6      191.70      222.30     37.47 o 
  -4  11   6     3030.30     2976.43     85.22 o 
  -3  11   6     1068.54     1168.32     61.26 o 
  -2  11   6      616.91      645.01     50.48 o 
  -1  11   6      368.00      310.18     36.73 o 
   0  11   6     1816.18     1806.64     63.78 o 
   1  11   6      371.91      331.81     36.42 o 
   2  11   6      609.48      645.75     47.07 o 
   3  11   6     1123.13     1277.37     54.95 o 
   4  11   6     2994.31     2855.84     83.39 o 
   5  11   6      191.26      266.67     44.17 o 
   6  11   6     1271.20     1342.67     67.16 o 
   7  11   6      343.33      419.41     51.84 o 
   8  11   6      212.21      264.66     46.17 o 
   9  11   6      499.76      498.33     62.20 o 
  10  11   6       22.92      -24.17     36.67 o 
  11  11   6      124.11      159.18     44.85 o 
 -10  12   6      172.70      236.36     85.08 o 
  -9  12   6      152.77      246.67     55.18 o 
  -8  12   6      404.55      477.29     63.25 o 
  -7  12   6      135.49      143.87     42.93 o 
  -6  12   6      843.32      841.87     70.39 o 
  -5  12   6       68.48       75.00     32.61 o 
  -4  12   6      637.71      751.60     66.09 o 
  -3  12   6      162.54      137.80     31.15 o 
  -2  12   6      548.40      653.39     86.50 o 
  -1  12   6      533.14      639.93     47.94 o 
   0  12   6      370.60      418.86     43.91 o 
   1  12   6      500.54      527.83     45.80 o 
   2  12   6      514.96      522.89     62.90 o 
   3  12   6      144.60       98.31     31.03 o 
   4  12   6      674.20      716.46     61.04 o 
   5  12   6       71.63       48.32     38.46 o 
   6  12   6      851.71      790.73     91.22 o 
   7  12   6      138.04      144.75     53.27 o 
   8  12   6      399.22      379.95     51.46 o 
   9  12   6      156.84      116.31     56.14 o 
  10  12   6      188.00      188.87     55.52 o 
  -9  13   6       21.44      -19.85     62.39 o 
  -8  13   6      304.42      321.40     86.02 o 
  -7  13   6       12.74       15.29     40.78 o 
  -6  13   6      498.95      532.19     72.82 o 
  -5  13   6      185.36      140.71     47.24 o 
  -4  13   6      347.46      370.01     55.10 o 
  -3  13   6      698.59      721.45     53.10 o 
  -2  13   6      202.74      211.11     37.26 o 
  -1  13   6     2119.52     2247.85     78.01 o 
   0  13   6       45.77       41.13     37.25 o 
   1  13   6     2133.37     2290.47     78.33 o 
   2  13   6      213.32      184.97     35.79 o 
   3  13   6      710.71      709.33     76.27 o 
   4  13   6      357.23      419.21     68.73 o 
   5  13   6      174.56      148.53     51.49 o 
   6  13   6      486.80      480.74    126.20 o 
   7  13   6       12.45       -7.56     51.99 o 
   8  13   6      332.58      208.78     64.25 o 
   9  13   6       18.84      -48.21     44.78 o 
  -8  14   6       80.19      114.78     63.33 o 
  -7  14   6       87.19       25.26     99.73 o 
  -6  14   6       22.90       20.22     45.78 o 
  -5  14   6       40.97       13.75     41.00 o 
  -4  14   6      210.30      183.18    101.10 o 
  -3  14   6      161.78      145.95     49.39 o 
  -2  14   6      376.87      430.23     47.34 o 
  -1  14   6      209.15      235.13     41.92 o 
   0  14   6      754.85      822.43     58.68 o 
   1  14   6      211.19      221.48     39.08 o 
   2  14   6      374.69      338.20     54.03 o 
   3  14   6      162.14      168.63     46.69 o 
   4  14   6      214.67      176.06     46.53 o 
   5  14   6       41.57      -35.95     47.62 o 
   6  14   6       26.65       -0.09     44.15 o 
   7  14   6       83.31       72.11     60.03 o 
   8  14   6       74.03        4.15     44.74 o 
  -7  15   6      198.98      119.55     54.51 o 
  -6  15   6       21.53       32.81     46.36 o 
  -5  15   6       79.07        2.61     39.15 o 
  -4  15   6      159.68       89.26     61.81 o 
  -3  15   6       16.79       20.94     44.94 o 
  -2  15   6       59.50       58.46     43.33 o 
  -1  15   6      106.00       24.94     35.33 o 
   0  15   6      299.74      240.30     46.31 o 
   1  15   6      100.78       59.88     34.93 o 
   2  15   6       60.42       33.22     32.93 o 
   3  15   6       16.88      -49.20     43.23 o 
   4  15   6      153.16       95.93     66.17 o 
   5  15   6       81.53      -16.70     36.37 o 
   6  15   6       24.78       -7.99     40.35 o 
   7  15   6      198.13      164.15    137.54 o 
  -5  16   6       73.85       37.29     44.99 o 
  -4  16   6       79.11        5.01     48.97 o 
  -3  16   6       30.12       38.16     47.54 o 
  -2  16   6      110.63       37.68     46.70 o 
  -1  16   6        5.21       16.08     40.25 o 
   0  16   6       31.18        5.12     36.55 o 
   1  16   6        5.02      -24.32     33.23 o 
   2  16   6      102.40      125.53     47.28 o 
   3  16   6       33.26       13.46     38.94 o 
   4  16   6       79.40       68.92     57.19 o 
   5  16   6       72.14        9.99     43.10 o 
  -3  17   6      148.72       44.85     48.75 o 
  -2  17   6       53.70       52.86     56.13 o 
  -1  17   6      338.09      316.82     85.82 o 
   0  17   6       15.17      -33.94     37.08 o 
   1  17   6      342.79      310.18     51.95 o 
   2  17   6       53.31       19.28     40.97 o 
   3  17   6      156.39       63.40     49.14 o 
   1   0   7        1.43       -0.31     11.82 o 
   2   0   7    10781.77    11950.27    195.97 o 
   3   0   7     6342.57     7324.25    127.13 o 
   4   0   7     1358.16     1219.83     34.14 o 
   5   0   7     2672.81     3872.75     78.96 o 
   6   0   7      271.66      282.11     21.78 o 
   7   0   7     2058.32     3122.70     71.75 o 
   8   0   7       60.34       60.68     20.60 o 
   9   0   7       41.74       85.49     20.66 o 
  10   0   7       12.72       -7.55     25.06 o 
  11   0   7       43.12       49.85     33.78 o 
  12   0   7      864.36      850.95    109.65 o 
  13   0   7       35.23        3.50     42.35 o 
  14   0   7      627.39      558.04     69.73 o 
 -14   1   7      197.46      214.01     54.09 o 
 -13   1   7      505.03      410.86     90.27 o 
 -12   1   7     1030.09     1172.68     87.85 o 
 -11   1   7     1126.20     1089.31    129.03 o 
 -10   1   7      762.56      831.05     53.09 o 
  -9   1   7       26.30       11.01     27.29 o 
  -8   1   7      469.29      612.97     36.57 o 
  -7   1   7    15145.98    15370.18    255.29 o 
  -6   1   7      220.46      154.73     18.32 o 
  -5   1   7    16396.06    17240.63    276.94 o 
  -4   1   7      856.44      881.88     36.33 o 
  -3   1   7    29589.38    30924.85    554.29 o 
  -2   1   7     4067.86     4593.80     84.94 o 
  -1   1   7     1623.54     1769.23     42.75 o 
   0   1   7      454.55      438.49     21.97 o 
   1   1   7     1761.22     1897.75     49.81 o 
   2   1   7     4055.69     4478.59     98.23 o 
   3   1   7    29571.46    31606.16    489.07 o 
   4   1   7      857.25      840.91     29.02 o 
   5   1   7    16168.81    17308.77    357.61 o 
   6   1   7      233.15      198.91     20.16 o 
   7   1   7    15045.02    15609.13    287.62 o 
   8   1   7      465.91      563.70     32.33 o 
   9   1   7       63.04       58.17     23.63 o 
  10   1   7      672.63      813.52     52.70 o 
  11   1   7     1164.64     1244.17     82.97 o 
  12   1   7     1036.68     1071.86    114.85 o 
  13   1   7      516.31      476.85     76.57 o 
  14   1   7      192.07      104.82     48.57 o 
 -14   2   7      101.84      110.98     56.72 o 
 -13   2   7      408.96      582.21    121.94 o 
 -12   2   7     1069.94     1165.11     87.49 o 
 -11   2   7      188.84      159.16     45.39 o 
 -10   2   7      877.70      986.61     71.01 o 
  -9   2   7      466.76      426.02     38.29 o 
  -8   2   7     1376.68     1267.23     44.56 o 
  -7   2   7     3513.84     2909.14     84.74 o 
  -6   2   7      422.00      378.16     25.24 o 
  -5   2   7    13086.40    13709.23    198.43 o 
  -4   2   7     1445.26     1368.75     38.31 o 
  -3   2   7    84704.08    91049.41   1358.91 o 
  -2   2   7     3276.79     3515.81     70.03 o 
  -1   2   7     3235.68     3308.92    107.27 o 
   0   2   7      297.14      334.31     34.84 o 
   1   2   7     3275.32     3376.48     67.54 o 
   2   2   7     3274.70     3593.61     82.59 o 
   3   2   7    84485.95    91460.34   1613.78 o 
   4   2   7     1443.30     1323.06     45.26 o 
   5   2   7    13110.41    13275.52    257.00 o 
   6   2   7      401.05      394.73     26.88 o 
   7   2   7     3628.76     2947.30     68.48 o 
   8   2   7     1380.00     1317.65     44.80 o 
   9   2   7      425.97      327.69     35.22 o 
  10   2   7      806.13      864.01     55.82 o 
  11   2   7      179.00      276.98     40.39 o 
  12   2   7     1093.16     1099.09    179.13 o 
  13   2   7      409.62      487.64     64.13 o 
  14   2   7      107.32      123.83     44.12 o 
 -14   3   7      168.64      121.51     49.28 o 
 -13   3   7       93.27      104.95     46.06 o 
 -12   3   7      990.48      989.09     99.73 o 
 -11   3   7      139.88      124.71     33.01 o 
 -10   3   7     1275.01     1144.54     63.82 o 
  -9   3   7     1271.84     1327.70     58.78 o 
  -8   3   7     2820.64     2584.18     64.76 o 
  -7   3   7     1960.12     1966.15     68.73 o 
  -6   3   7     2160.10     2286.39     55.51 o 
  -5   3   7     3232.72     2835.24     56.15 o 
  -4   3   7     5404.01     5592.37    104.00 o 
  -3   3   7    24217.60    25349.03    398.76 o 
  -2   3   7     1358.80     1261.60     41.01 o 
  -1   3   7      602.57      610.61     28.65 o 
   0   3   7       24.08       16.12     11.01 o 
   1   3   7      566.83      599.41     24.71 o 
   2   3   7     1285.79     1186.62     35.75 o 
   3   3   7    24548.77    26328.28    475.50 o 
   4   3   7     5520.95     5850.55    126.92 o 
   5   3   7     3160.63     2912.53     95.78 o 
   6   3   7     2170.60     2262.83    115.01 o 
   7   3   7     1918.79     1874.12     63.49 o 
   8   3   7     2755.17     2542.18     78.98 o 
   9   3   7     1226.17     1230.86     56.73 o 
  10   3   7     1358.43     1114.61     59.18 o 
  11   3   7      145.34      156.08     33.84 o 
  12   3   7      951.71      927.47     93.11 o 
  13   3   7       86.29       54.67     85.08 o 
  14   3   7      164.48      133.37     47.40 o 
 -14   4   7      152.50      119.65     76.57 o 
 -13   4   7       43.59       79.00     42.13 o 
 -12   4   7      205.89      146.11     46.95 o 
 -11   4   7       43.72       42.16     30.55 o 
 -10   4   7      385.33      467.25     45.93 o 
  -9   4   7      139.06       92.57     54.57 o 
  -8   4   7      371.98      495.38     39.82 o 
  -7   4   7     3456.78     2626.75     69.55 o 
  -6   4   7     1421.41     1434.38     44.75 o 
  -5   4   7     6861.35     6105.17    101.66 o 
  -4   4   7     2139.54     2309.62     53.40 o 
  -3   4   7    16427.95    16273.05    292.74 o 
  -2   4   7     5568.07     5582.63    105.07 o 
  -1   4   7     5274.65     4622.28     90.64 o 
   0   4   7       33.88       24.98     12.10 o 
   1   4   7     5133.69     4680.98     90.10 o 
   2   4   7     5445.08     5431.93     91.72 o 
   3   4   7    15878.41    15435.51    232.35 o 
   4   4   7     2034.82     2237.11     66.18 o 
   5   4   7     6952.46     6399.50    161.27 o 
   6   4   7     1393.16     1447.27     53.88 o 
   7   4   7     3425.84     2736.69     79.05 o 
   8   4   7      346.55      395.05     43.02 o 
   9   4   7      123.84       58.90     34.16 o 
  10   4   7      346.80      358.74     41.01 o 
  11   4   7       30.11        9.21     31.12 o 
  12   4   7      205.74      176.85     39.14 o 
  13   4   7       41.23       71.15     43.96 o 
  14   4   7      155.23      145.57    114.38 o 
 -13   5   7      568.38      447.41     62.83 o 
 -12   5   7      206.29      195.47     39.68 o 
 -11   5   7     2136.49     2235.23    113.32 o 
 -10   5   7      480.39      550.63     49.40 o 
  -9   5   7      514.25      612.64     47.62 o 
  -8   5   7      431.81      403.86     38.72 o 
  -7   5   7    11006.30    11180.00    193.14 o 
  -6   5   7      305.88      309.76     20.41 o 
  -5   5   7     9881.15     9089.22    154.75 o 
  -4   5   7     1991.30     2058.46     45.56 o 
  -3   5   7    12603.49    12758.68    270.76 o 
  -2   5   7     1903.62     2023.77     52.26 o 
  -1   5   7     3096.21     3126.06     82.61 o 
   0   5   7     3663.32     3501.06     73.92 o 
   1   5   7     3310.04     3253.60     84.03 o 
   2   5   7     1812.41     1887.12     44.02 o 
   3   5   7    12759.32    12509.04    191.77 o 
   4   5   7     2041.63     2035.48     80.28 o 
   5   5   7     9770.57     9184.94    164.22 o 
   6   5   7      339.94      321.02     27.27 o 
   7   5   7    10973.44    10924.54    199.65 o 
   8   5   7      421.96      428.65     37.55 o 
   9   5   7      469.52      550.98     44.59 o 
  10   5   7      485.11      522.90     49.28 o 
  11   5   7     2173.32     2385.83    120.78 o 
  12   5   7      218.13      217.18     40.97 o 
  13   5   7      575.22      562.13     67.11 o 
 -13   6   7      300.78      377.06     62.47 o 
 -12   6   7      586.99      681.56     59.24 o 
 -11   6   7      391.06      313.93     45.29 o 
 -10   6   7      495.32      486.52     48.19 o 
  -9   6   7       77.19      -22.17     27.75 o 
  -8   6   7       60.83       58.82     39.71 o 
  -7   6   7     1553.10     1666.30     63.91 o 
  -6   6   7      306.77      342.54     21.68 o 
  -5   6   7     1549.31     1519.71     39.96 o 
  -4   6   7      394.39      422.96     26.51 o 
  -3   6   7    18927.05    18697.54    336.87 o 
  -2   6   7     1685.03     1623.23     50.62 o 
  -1   6   7     7928.82     7515.15    164.06 o 
   0   6   7      319.49      310.86     24.25 o 
   1   6   7     7977.42     7659.41    124.53 o 
   2   6   7     1729.74     1701.25     41.93 o 
   3   6   7    18920.76    18715.20    360.48 o 
   4   6   7      404.86      461.93     29.73 o 
   5   6   7     1689.79     1668.87     48.72 o 
   6   6   7      301.33      284.43     33.05 o 
   7   6   7     1574.20     1823.10     56.58 o 
   8   6   7       47.86       17.72     25.92 o 
   9   6   7       91.92       15.12     26.96 o 
  10   6   7      435.77      384.49     44.06 o 
  11   6   7      395.10      349.78     46.31 o 
  12   6   7      608.88      778.26     60.12 o 
  13   6   7      307.94      334.19     48.91 o 
 -13   7   7       42.51      -14.28     37.92 o 
 -12   7   7      331.09      375.42     51.08 o 
 -11   7   7      221.74      248.46    101.79 o 
 -10   7   7      640.64      781.99     57.77 o 
  -9   7   7     1332.19     1263.00     64.11 o 
  -8   7   7     1165.01     1270.29     58.19 o 
  -7   7   7      990.86      958.34    126.29 o 
  -6   7   7      599.55      541.32     31.60 o 
  -5   7   7     2289.62     2161.83     56.86 o 
  -4   7   7     1304.66     1281.78     44.07 o 
  -3   7   7     7866.38     7523.77    144.02 o 
  -2   7   7      377.07      340.01     26.73 o 
  -1   7   7     3000.82     3031.85     84.36 o 
   0   7   7     2982.45     3075.98     63.65 o 
   1   7   7     3020.95     2956.43     61.88 o 
   2   7   7      357.69      369.20     23.95 o 
   3   7   7     8072.17     7834.28    129.81 o 
   4   7   7     1289.87     1293.08     33.95 o 
   5   7   7     2230.23     2254.90     52.38 o 
   6   7   7      613.26      552.76     35.20 o 
   7   7   7     1005.25      929.64     59.08 o 
   8   7   7     1120.66     1139.54     49.25 o 
   9   7   7     1367.23     1264.06     53.58 o 
  10   7   7      653.97      796.47     51.73 o 
  11   7   7      203.34      161.61     56.72 o 
  12   7   7      316.66      364.84     75.62 o 
  13   7   7       40.23       52.39     47.09 o 
 -12   8   7      187.68      305.09     59.15 o 
 -11   8   7       83.73       19.37     51.05 o 
 -10   8   7     1177.79     1289.04     76.12 o 
  -9   8   7        9.91       12.50     27.70 o 
  -8   8   7     1491.48     1391.56     80.01 o 
  -7   8   7      733.72      814.62     57.66 o 
  -6   8   7     1957.41     1794.11     65.91 o 
  -5   8   7     2789.15     2864.36     70.00 o 
  -4   8   7     1222.57     1256.01     39.87 o 
  -3   8   7     9621.58    10077.08    157.34 o 
  -2   8   7     1304.26     1342.81     55.84 o 
  -1   8   7     9709.51     8901.13    172.39 o 
   0   8   7      673.14      704.45     30.00 o 
   1   8   7     9675.93     9185.13    149.30 o 
   2   8   7     1259.16     1357.34     40.41 o 
   3   8   7     9232.71     9364.97    158.70 o 
   4   8   7     1234.97     1278.02     34.87 o 
   5   8   7     2820.73     3006.94     58.85 o 
   6   8   7     1977.40     1859.77     56.97 o 
   7   8   7      734.33     1024.28     63.60 o 
   8   8   7     1502.21     1371.08     80.56 o 
   9   8   7       13.66      -12.91     28.42 o 
  10   8   7     1135.03     1270.05    139.38 o 
  11   8   7       76.56       51.07     36.42 o 
  12   8   7      188.10      267.03     50.93 o 
 -12   9   7       95.80      141.66     51.93 o 
 -11   9   7      544.60      690.78     80.13 o 
 -10   9   7      483.92      429.61     63.81 o 
  -9   9   7      126.65       88.06     42.25 o 
  -8   9   7     1705.94     1630.96     95.95 o 
  -7   9   7     1765.16     1780.20     88.02 o 
  -6   9   7     1780.55     1903.25     68.89 o 
  -5   9   7     1592.46     1595.74     60.98 o 
  -4   9   7     2466.84     2352.26     57.95 o 
  -3   9   7     1992.60     2136.38     61.47 o 
  -2   9   7     1124.19     1052.46     82.27 o 
  -1   9   7      460.67      510.71     41.28 o 
   0   9   7      700.90      661.67     43.67 o 
   1   9   7      537.75      629.60     57.37 o 
   2   9   7     1194.57     1106.21     38.22 o 
   3   9   7     2087.90     2193.43     56.27 o 
   4   9   7     2515.09     2409.48     65.51 o 
   5   9   7     1586.61     1600.07     48.58 o 
   6   9   7     1789.59     1876.64     86.73 o 
   7   9   7     1763.46     1695.71     72.07 o 
   8   9   7     1669.33     1627.16     73.76 o 
   9   9   7      137.24       90.64     36.12 o 
  10   9   7      483.76      569.87     57.49 o 
  11   9   7      555.30      619.44     62.89 o 
  12   9   7       91.27       93.76     43.36 o 
 -11  10   7      145.37      109.94     49.28 o 
 -10  10   7      104.02       50.42     80.82 o 
  -9  10   7       95.83      133.17     46.54 o 
  -8  10   7      397.51      491.59     60.94 o 
  -7  10   7      471.34      393.64     52.61 o 
  -6  10   7      457.15      521.00     86.02 o 
  -5  10   7      373.56      373.66     48.37 o 
  -4  10   7      524.51      499.88     43.52 o 
  -3  10   7     1693.27     1754.89     68.36 o 
  -2  10   7      475.39      466.79     54.62 o 
  -1  10   7      116.58      152.88     27.43 o 
   0  10   7       68.46       80.21     26.22 o 
   1  10   7      102.39       82.17     25.57 o 
   2  10   7      509.47      497.25     31.64 o 
   3  10   7     1580.00     1569.26     49.10 o 
   4  10   7      497.75      522.41     42.00 o 
   5  10   7      380.13      438.81     39.29 o 
   6  10   7      443.39      568.57     54.25 o 
   7  10   7      449.39      500.10     58.81 o 
   8  10   7      404.45      492.35     52.20 o 
   9  10   7      123.83      107.75     38.51 o 
  10  10   7      102.07      102.68     42.25 o 
  11  10   7      145.84      126.15     47.64 o 
 -11  11   7      314.34      239.85     63.92 o 
 -10  11   7      131.56      116.27     73.73 o 
  -9  11   7      901.65      999.57     86.00 o 
  -8  11   7      168.06      122.69     58.61 o 
  -7  11   7      616.03      713.23     67.44 o 
  -6  11   7       57.39       71.16     38.15 o 
  -5  11   7      251.64      246.58     46.32 o 
  -4  11   7      547.52      605.97     46.01 o 
  -3  11   7      584.21      691.04     40.26 o 
  -2  11   7      927.11     1031.66     52.14 o 
  -1  11   7      570.73      567.03     44.04 o 
   0  11   7     2058.14     2077.36     69.41 o 
   1  11   7      587.26      598.44     44.28 o 
   2  11   7      906.28     1040.78     55.25 o 
   3  11   7      634.74      761.66     53.21 o 
   4  11   7      521.14      628.02     50.31 o 
   5  11   7      280.83      302.98     41.70 o 
   6  11   7       54.82       -8.89     32.33 o 
   7  11   7      623.52      675.65     58.67 o 
   8  11   7      158.20      124.89     41.41 o 
   9  11   7      912.33     1097.83     74.51 o 
  10  11   7      126.88      -15.22     37.14 o 
  11  11   7      307.55      296.73     54.74 o 
 -10  12   7      398.76      419.33     67.26 o 
  -9  12   7       46.14       32.83     45.85 o 
  -8  12   7      540.08      566.08     69.48 o 
  -7  12   7       75.50       59.73     40.40 o 
  -6  12   7     1039.37     1098.38     81.23 o 
  -5  12   7      191.28      184.93     34.92 o 
  -4  12   7      826.97      828.60     70.23 o 
  -3  12   7      702.82      847.37     63.72 o 
  -2  12   7      430.11      392.06     63.31 o 
  -1  12   7     2198.18     1980.24     72.24 o 
   0  12   7      347.75      353.42     41.20 o 
   1  12   7     2273.49     2328.36     74.80 o 
   2  12   7      441.72      436.16     41.91 o 
   3  12   7      710.72      771.63     64.45 o 
   4  12   7      856.65      814.51     66.28 o 
   5  12   7      214.13      184.98     52.38 o 
   6  12   7     1033.79      955.52     90.38 o 
   7  12   7       79.69       42.01     47.15 o 
   8  12   7      542.11      607.00     80.35 o 
   9  12   7       47.18      -14.97     36.12 o 
  10  12   7      391.14      415.88     88.00 o 
  -9  13   7        4.16       -3.08     44.74 o 
  -8  13   7      413.39      446.17    103.04 o 
  -7  13   7       69.87       54.81     46.32 o 
  -6  13   7      305.03      329.44     64.44 o 
  -5  13   7      124.78       86.54     46.73 o 
  -4  13   7      245.79      227.12     51.75 o 
  -3  13   7      180.10      224.02     38.36 o 
  -2  13   7       39.76      -16.24     28.55 o 
  -1  13   7      334.76      410.93     44.85 o 
   0  13   7        4.31      -39.58     30.43 o 
   1  13   7      345.60      460.62     44.69 o 
   2  13   7       41.82       27.87     29.56 o 
   3  13   7      171.65      223.25     37.33 o 
   4  13   7      239.45      281.25     75.20 o 
   5  13   7      107.46       72.89     51.97 o 
   6  13   7      299.35      383.02     66.97 o 
   7  13   7       62.41       68.51     49.70 o 
   8  13   7      397.97      339.36    147.94 o 
   9  13   7        4.17      -62.99     44.67 o 
  -8  14   7      329.19      121.42    105.40 o 
  -7  14   7      114.97       29.24     53.79 o 
  -6  14   7      252.54      206.47    122.41 o 
  -5  14   7      243.70      154.31     51.39 o 
  -4  14   7      287.68      303.79     55.49 o 
  -3  14   7      212.71      230.53     50.98 o 
  -2  14   7       79.74       47.89     34.09 o 
  -1  14   7      404.34      303.31     44.90 o 
   0  14   7       36.27       12.56     40.52 o 
   1  14   7      411.56      461.43     48.16 o 
   2  14   7       89.83       81.65     34.47 o 
   3  14   7      201.08      222.93     47.61 o 
   4  14   7      289.47      258.20     96.89 o 
   5  14   7      257.62      295.30     77.51 o 
   6  14   7      254.79      119.81     50.97 o 
   7  14   7      117.48       63.81     47.46 o 
   8  14   7      343.25      249.91    212.69 o 
  -7  15   7      255.51      192.86     84.60 o 
  -6  15   7      127.72      111.98     54.50 o 
  -5  15   7       87.55       66.59     47.78 o 
  -4  15   7      272.36      266.79     56.99 o 
  -3  15   7       83.53       45.80     43.99 o 
  -2  15   7      265.51      212.28     77.66 o 
  -1  15   7       16.21       17.29     35.14 o 
   0  15   7      684.37      688.76     58.05 o 
   1  15   7       18.73      -24.29     33.05 o 
   2  15   7      262.59      218.31     40.78 o 
   3  15   7       90.19       17.35     38.41 o 
   4  15   7      258.84      106.30     51.14 o 
   5  15   7       93.52       61.44     47.20 o 
   6  15   7      130.41       36.36     44.06 o 
   7  15   7      252.86      175.99    106.34 o 
  -5  16   7       27.98       31.06     45.73 o 
  -4  16   7       18.17      -21.51     45.11 o 
  -3  16   7       57.52       -5.41     45.34 o 
  -2  16   7       71.25       46.83     48.12 o 
  -1  16   7       77.89       97.51     42.61 o 
   0  16   7       56.15       23.42     36.04 o 
   1  16   7       86.56       62.43     40.89 o 
   2  16   7       76.49        0.66     41.82 o 
   3  16   7       58.79       -5.75     39.73 o 
   4  16   7       19.44        5.94     42.25 o 
   5  16   7       25.32        7.09     46.15 o 
  -2  17   7       60.08       12.15     46.12 o 
  -1  17   7       23.33       53.27     48.42 o 
   0  17   7       75.26       23.75     37.63 o 
   1  17   7       23.41       25.51     38.69 o 
   2  17   7       61.68       48.94     99.25 o 
   0   0   8     1993.04     1895.52     65.84 o 
   1   0   8      151.45      153.74     19.76 o 
   2   0   8     2897.37     2637.93     57.08 o 
   3   0   8     2954.29     2954.86     61.71 o 
   4   0   8     1862.49     1869.38     45.47 o 
   5   0   8     3088.01     3733.84     90.66 o 
   6   0   8        3.54       -1.52     14.74 o 
   7   0   8     5905.01     6323.73    121.58 o 
   8   0   8        2.43        3.69     17.06 o 
   9   0   8     1809.44     1685.25     54.54 o 
  10   0   8      334.09      330.31     37.88 o 
  11   0   8      453.00      489.72     66.17 o 
  12   0   8      323.75      185.02     50.20 o 
  13   0   8      334.14      284.83     57.19 o 
  14   0   8        4.65       14.19     45.08 o 
 -14   1   8      409.18      365.88     60.62 o 
 -13   1   8       72.48      115.44     43.02 o 
 -12   1   8      930.82      889.60    141.79 o 
 -11   1   8       46.60      -46.00     39.70 o 
 -10   1   8      991.61     1026.54     57.63 o 
  -9   1   8      170.44      194.85     25.71 o 
  -8   1   8      735.41      962.02     50.62 o 
  -7   1   8      697.72      804.78     43.93 o 
  -6   1   8     3738.60     3530.79     76.10 o 
  -5   1   8     1582.60     1801.95     55.94 o 
  -4   1   8    27267.23    28381.59    700.45 o 
  -3   1   8     5197.40     5465.02    102.42 o 
  -2   1   8    89831.46    92020.12   1372.14 o 
  -1   1   8       41.73       51.26     12.25 o 
   0   1   8    37462.24    38258.49    580.51 o 
   1   1   8       48.24       71.75     14.99 o 
   2   1   8    89913.84    92080.60   1627.29 o 
   3   1   8     5311.45     5672.62    119.49 o 
   4   1   8    27399.21    28647.93    450.63 o 
   5   1   8     1668.19     1818.18     68.74 o 
   6   1   8     3581.85     3330.08     80.09 o 
   7   1   8      717.33      717.64     39.62 o 
   8   1   8      737.35      892.03     39.23 o 
   9   1   8      176.19      148.42     29.06 o 
  10   1   8     1029.70     1124.90     59.67 o 
  11   1   8       40.15        6.00     37.65 o 
  12   1   8      908.64      860.92     75.86 o 
  13   1   8       68.07       93.11     46.12 o 
  14   1   8      415.88      366.24     89.80 o 
 -14   2   8      303.62      330.86     78.46 o 
 -13   2   8       64.62      -41.72     38.08 o 
 -12   2   8     1989.58     2119.31    118.16 o 
 -11   2   8       38.92        7.39     38.28 o 
 -10   2   8     2297.37     2360.03     82.06 o 
  -9   2   8      511.04      595.38     77.06 o 
  -8   2   8     5506.24     5200.71    106.78 o 
  -7   2   8      882.55      776.97     39.57 o 
  -6   2   8    15603.16    14705.45    285.03 o 
  -5   2   8     1347.97     1195.06     59.41 o 
  -4   2   8    31066.61    31951.73    492.94 o 
  -3   2   8     4115.68     4450.25     87.01 o 
  -2   2   8    16893.96    17483.19    278.95 o 
  -1   2   8      565.32      621.29     30.34 o 
   0   2   8       18.92       25.01     12.87 o 
   1   2   8      542.75      612.15     25.98 o 
   2   2   8    16719.66    17562.66    329.47 o 
   3   2   8     4300.92     4514.42    102.23 o 
   4   2   8    30952.42    31979.58    597.40 o 
   5   2   8     1393.26     1223.60     44.39 o 
   6   2   8    15612.70    14340.49    279.37 o 
   7   2   8      882.53      776.20     36.61 o 
   8   2   8     5453.55     5115.86    106.19 o 
   9   2   8      498.29      443.29     40.60 o 
  10   2   8     2360.73     2362.44     82.48 o 
  11   2   8       35.05       21.50     28.46 o 
  12   2   8     1999.72     2119.22    143.68 o 
  13   2   8       57.43       55.77     87.91 o 
  14   2   8      303.59      246.76     56.48 o 
 -14   3   8      129.49      114.66     49.25 o 
 -13   3   8      345.91      390.26     80.35 o 
 -12   3   8      457.75      415.87     57.86 o 
 -11   3   8      124.54      196.27     36.56 o 
 -10   3   8      339.38      491.26     45.27 o 
  -9   3   8       79.26      103.72     30.69 o 
  -8   3   8     1375.28      952.92     40.98 o 
  -7   3   8      724.23      664.65     29.19 o 
  -6   3   8      874.69      649.26     28.30 o 
  -5   3   8     2329.62     2103.45     46.88 o 
  -4   3   8     9671.10     9414.62    163.66 o 
  -3   3   8     2874.74     2911.56     63.93 o 
  -2   3   8    13570.38    13183.22    305.39 o 
  -1   3   8       55.43       33.31     12.78 o 
   0   3   8      876.20     1120.22     34.91 o 
   1   3   8       47.71       26.59     12.39 o 
   2   3   8    13776.38    13387.44    222.26 o 
   3   3   8     2900.82     2893.79     87.94 o 
   4   3   8     9714.14     9802.15    229.83 o 
   5   3   8     2275.13     2016.24     53.78 o 
   6   3   8      903.46      673.10     32.38 o 
   7   3   8      702.06      699.73     43.23 o 
   8   3   8     1381.96      915.67     48.07 o 
   9   3   8       78.81       45.42     44.10 o 
  10   3   8      314.71      336.48     41.93 o 
  11   3   8      116.68      127.17     33.84 o 
  12   3   8      459.76      557.89    172.99 o 
  13   3   8      342.04      347.14     70.42 o 
  14   3   8      125.41      128.16     49.71 o 
 -13   4   8      378.22      374.68    109.65 o 
 -12   4   8      637.29      693.46     80.82 o 
 -11   4   8      988.58     1136.35     83.30 o 
 -10   4   8     2591.48     2652.27    126.06 o 
  -9   4   8      335.83      311.98     36.56 o 
  -8   4   8     2235.12     2296.98     77.85 o 
  -7   4   8     1911.71     1666.81     43.53 o 
  -6   4   8     2379.20     2751.97     57.34 o 
  -5   4   8      199.32      197.50     19.66 o 
  -4   4   8     3593.10     3790.02     80.64 o 
  -3   4   8     1022.69     1218.96     40.38 o 
  -2   4   8     3461.51     3619.15     86.48 o 
  -1   4   8      966.36      921.46     33.69 o 
   0   4   8     1360.49     1353.81     63.04 o 
   1   4   8     1041.45     1041.13     34.44 o 
   2   4   8     3431.83     3596.67     66.79 o 
   3   4   8     1069.29     1252.46     45.99 o 
   4   4   8     3305.31     3483.04    107.25 o 
   5   4   8      193.54      170.44     20.03 o 
   6   4   8     2292.34     2609.33     76.68 o 
   7   4   8     1930.90     1673.13     80.50 o 
   8   4   8     2278.79     2361.07     76.62 o 
   9   4   8      332.44      313.57     37.56 o 
  10   4   8     2519.53     2524.81     88.05 o 
  11   4   8     1054.05     1156.73     64.91 o 
  12   4   8      664.50      772.86     57.46 o 
  13   4   8      385.12      443.00     63.10 o 
 -13   5   8        2.43      -28.47     38.08 o 
 -12   5   8      442.16      580.40     54.34 o 
 -11   5   8      157.12       92.18     35.76 o 
 -10   5   8      979.80     1038.12     82.49 o 
  -9   5   8      642.24      705.82     54.07 o 
  -8   5   8      259.22      193.30     47.57 o 
  -7   5   8      775.21      716.57     37.30 o 
  -6   5   8     3787.66     4089.91     80.00 o 
  -5   5   8      645.92      596.43     27.23 o 
  -4   5   8    21780.68    24111.86    443.68 o 
  -3   5   8     2682.96     2491.45     69.28 o 
  -2   5   8    55577.47    58597.48   1180.23 o 
  -1   5   8      159.27      123.17     22.61 o 
   0   5   8    30765.45    32546.26    547.26 o 
   1   5   8      175.79      175.14     24.36 o 
   2   5   8    56041.08    58915.84    821.02 o 
   3   5   8     2724.65     2642.16     54.85 o 
   4   5   8    22141.69    24298.84    457.06 o 
   5   5   8      729.09      648.37     32.22 o 
   6   5   8     3931.40     4000.79     89.53 o 
   7   5   8      789.44      778.82     41.41 o 
   8   5   8      288.71      200.91     27.59 o 
   9   5   8      637.65      635.10     48.62 o 
  10   5   8     1021.14     1067.68     65.39 o 
  11   5   8      169.53      132.79     37.01 o 
  12   5   8      419.56      415.92     94.47 o 
  13   5   8        2.52      -26.94     38.77 o 
 -13   6   8       66.13       58.23     48.72 o 
 -12   6   8      126.31       82.16     36.78 o 
 -11   6   8      164.89      155.93     37.04 o 
 -10   6   8       27.00        3.05     29.77 o 
  -9   6   8     1401.04     1335.47     63.60 o 
  -8   6   8      195.80      226.76     34.89 o 
  -7   6   8     1955.39     2015.60     71.10 o 
  -6   6   8     4585.27     4574.14     83.46 o 
  -5   6   8     2080.38     2172.84     49.61 o 
  -4   6   8     9461.26    10453.92    239.75 o 
  -3   6   8     1584.27     1532.76     52.70 o 
  -2   6   8     2472.83     2526.33     63.14 o 
  -1   6   8     2216.19     2097.76     66.08 o 
   0   6   8      868.87     1113.75     38.79 o 
   1   6   8     2172.48     2003.44     47.56 o 
   2   6   8     2426.63     2514.28     58.91 o 
   3   6   8     1623.26     1515.34     41.31 o 
   4   6   8     9281.46     9998.63    162.64 o 
   5   6   8     2078.66     2036.03     57.24 o 
   6   6   8     4501.02     4530.70    132.90 o 
   7   6   8     1974.82     2103.63     62.42 o 
   8   6   8      192.74      207.03     27.76 o 
   9   6   8     1362.48     1245.96     53.73 o 
  10   6   8       54.46       80.05     29.01 o 
  11   6   8      194.21      181.54     57.05 o 
  12   6   8      121.66       76.26     38.18 o 
  13   6   8       69.45       95.16     39.37 o 
 -13   7   8      155.19      126.88     45.60 o 
 -12   7   8       23.65       33.29     33.05 o 
 -11   7   8       23.89       -0.48     40.66 o 
 -10   7   8      202.48      224.67     39.83 o 
  -9   7   8      306.89      335.35     41.59 o 
  -8   7   8      881.03     1155.69     77.00 o 
  -7   7   8      696.10      803.33     50.24 o 
  -6   7   8      855.73      855.53     54.29 o 
  -5   7   8     2450.78     2709.54     58.37 o 
  -4   7   8      677.00      589.60     31.94 o 
  -3   7   8     1392.72     1418.59     47.33 o 
  -2   7   8     1112.35      973.13     39.02 o 
  -1   7   8      337.87      303.53     32.79 o 
   0   7   8    12917.92    12045.68    189.37 o 
   1   7   8      331.86      300.40     23.02 o 
   2   7   8     1182.21     1121.07     35.43 o 
   3   7   8     1496.27     1415.98     46.13 o 
   4   7   8      785.45      728.96     35.95 o 
   5   7   8     2405.90     2671.37     68.12 o 
   6   7   8      814.24      755.42     40.03 o 
   7   7   8      660.29      672.23     40.20 o 
   8   7   8      898.23     1071.04     51.33 o 
   9   7   8      317.36      319.90     42.30 o 
  10   7   8      196.14      246.50     36.00 o 
  11   7   8       21.98      -12.95     42.04 o 
  12   7   8       27.10       35.35     37.10 o 
  13   7   8      149.91       79.17     47.63 o 
 -12   8   8      350.50      505.82     70.79 o 
 -11   8   8      191.16      131.79     51.35 o 
 -10   8   8     2111.65     2287.97     89.16 o 
  -9   8   8      172.00      170.04     46.82 o 
  -8   8   8     4099.62     3724.49    110.70 o 
  -7   8   8       30.52       -2.68     25.86 o 
  -6   8   8     5374.83     5008.71    125.73 o 
  -5   8   8      279.59      281.22     26.15 o 
  -4   8   8     2744.92     2545.35     63.43 o 
  -3   8   8      661.28      769.90     51.44 o 
  -2   8   8     1900.70     1699.25     63.33 o 
  -1   8   8     3909.39     3875.66    105.65 o 
   0   8   8     1346.81     1606.40     44.45 o 
   1   8   8     3908.42     3830.51     77.62 o 
   2   8   8     1855.36     1659.63     58.77 o 
   3   8   8      648.96      827.16     35.52 o 
   4   8   8     2671.52     2444.00     51.76 o 
   5   8   8      279.73      336.70     25.18 o 
   6   8   8     5372.14     5039.98    109.21 o 
   7   8   8       35.18        8.11     35.07 o 
   8   8   8     4113.31     3959.52    118.30 o 
   9   8   8      163.96      103.27     36.79 o 
  10   8   8     2100.68     2233.47     91.84 o 
  11   8   8      202.81      207.44     43.67 o 
  12   8   8      351.83      508.79     60.21 o 
 -12   9   8      173.20      180.69     54.90 o 
 -11   9   8      366.83      375.26     63.71 o 
 -10   9   8      397.07      449.19     62.82 o 
  -9   9   8      365.01      454.14     60.55 o 
  -8   9   8      147.85      138.55     43.82 o 
  -7   9   8      149.02      195.02     33.83 o 
  -6   9   8      535.56      522.88     54.33 o 
  -5   9   8      180.13      185.26     29.86 o 
  -4   9   8     2930.07     2742.38     64.57 o 
  -3   9   8      665.91      712.95     43.66 o 
  -2   9   8     5792.74     5663.63    139.72 o 
  -1   9   8      104.66      149.22     25.56 o 
   0   9   8     2191.16     2226.92     54.96 o 
   1   9   8      110.12      103.61     20.13 o 
   2   9   8     5784.63     5387.33    102.83 o 
   3   9   8      644.19      731.72     43.66 o 
   4   9   8     2913.73     2833.62     66.81 o 
   5   9   8      193.32      178.63     32.06 o 
   6   9   8      510.35      480.24     47.12 o 
   7   9   8      144.99      205.47     38.14 o 
   8   9   8      141.45      156.05     48.14 o 
   9   9   8      358.48      482.23     53.39 o 
  10   9   8      407.32      471.12     57.25 o 
  11   9   8      374.98      422.15     57.11 o 
  12   9   8      157.77      199.51     47.76 o 
 -11  10   8      316.57      343.91     69.48 o 
 -10  10   8      157.36       86.14     46.36 o 
  -9  10   8      733.66      830.20     76.83 o 
  -8  10   8      330.38      328.41     81.77 o 
  -7  10   8      254.36      278.63     71.37 o 
  -6  10   8       22.94      -24.78     29.97 o 
  -5  10   8      131.15      138.71     37.46 o 
  -4  10   8      265.36      253.39     42.30 o 
  -3  10   8       77.66      100.37     23.92 o 
  -2  10   8      157.13      186.22     29.16 o 
  -1  10   8       72.58       89.86     25.56 o 
   0  10   8      188.88      150.43     30.45 o 
   1  10   8       75.14       77.78     24.95 o 
   2  10   8      159.50      165.47     23.46 o 
   3  10   8       84.80       50.60     21.20 o 
   4  10   8      251.28      212.14     27.07 o 
   5  10   8      140.38      195.92     35.79 o 
   6  10   8       22.33       23.96     28.79 o 
   7  10   8      277.61      257.64     42.46 o 
   8  10   8      334.72      405.81     49.11 o 
   9  10   8      722.70      778.48     65.48 o 
  10  10   8      155.69      111.28     42.05 o 
  11  10   8      340.99      361.94     55.61 o 
 -10  11   8       65.71      108.03     87.44 o 
  -9  11   8      445.17      584.62     69.41 o 
  -8  11   8      431.15      443.36     64.33 o 
  -7  11   8      341.56      282.80     52.01 o 
  -6  11   8     1300.04     1418.21    147.46 o 
  -5  11   8      557.46      601.33     57.66 o 
  -4  11   8     2666.12     2767.09     96.24 o 
  -3  11   8      351.32      352.39     32.52 o 
  -2  11   8     2357.33     2427.37     65.71 o 
  -1  11   8      247.78      228.60     37.88 o 
   0  11   8     4625.65     4327.23    139.17 o 
   1  11   8      241.38      240.34     33.65 o 
   2  11   8     2424.50     2648.67     78.15 o 
   3  11   8      370.79      392.58     40.87 o 
   4  11   8     2659.27     2821.77     82.45 o 
   5  11   8      540.03      620.29     52.31 o 
   6  11   8     1289.65     1389.14     69.00 o 
   7  11   8      354.15      312.76     45.98 o 
   8  11   8      447.59      587.61     58.28 o 
   9  11   8      460.34      489.93     57.80 o 
  10  11   8       65.23       42.94     40.59 o 
 -10  12   8      235.67      207.54     60.12 o 
  -9  12   8      189.47      203.20     55.56 o 
  -8  12   8      814.69      946.21     80.85 o 
  -7  12   8      116.58       94.50     41.71 o 
  -6  12   8     1864.73     1812.98    202.76 o 
  -5  12   8      201.92      204.98     47.01 o 
  -4  12   8     1276.73     1431.48     89.17 o 
  -3  12   8      381.61      404.22     42.93 o 
  -2  12   8      493.51      546.77     45.73 o 
  -1  12   8     1301.85     1424.40     64.12 o 
   0  12   8      105.12      115.29     31.89 o 
   1  12   8     1268.51     1393.56     61.28 o 
   2  12   8      489.79      393.15     51.03 o 
   3  12   8      336.79      438.35     45.57 o 
   4  12   8     1266.47     1405.57     91.76 o 
   5  12   8      204.30      202.82     53.82 o 
   6  12   8     1884.73     2019.98    111.84 o 
   7  12   8      123.19       97.44     54.61 o 
   8  12   8      815.96      699.51     82.67 o 
   9  12   8      189.01      167.59     48.59 o 
  10  12   8      239.14      293.05     52.14 o 
  -9  13   8       51.39      -64.77    115.32 o 
  -8  13   8      123.37       -4.73     72.79 o 
  -7  13   8       12.96      -80.82     53.88 o 
  -6  13   8       78.24       36.66     47.12 o 
  -5  13   8       64.84       -3.43     41.83 o 
  -4  13   8       63.01       32.70     39.30 o 
  -3  13   8        7.87      -19.91     37.38 o 
  -2  13   8      228.56      212.95     38.11 o 
  -1  13   8       25.26       -9.92     29.32 o 
   0  13   8       19.50       -8.50     31.36 o 
   1  13   8       29.05      -11.35     28.34 o 
   2  13   8      224.62      189.07     37.72 o 
   3  13   8       11.10       17.52     29.92 o 
   4  13   8       64.34       93.02     49.06 o 
   5  13   8       64.67       74.09     49.74 o 
   6  13   8       80.42       32.99     50.97 o 
   7  13   8       13.03        9.50     51.32 o 
   8  13   8      124.40       49.66     78.93 o 
   9  13   8       52.91        5.07     52.12 o 
  -8  14   8      303.27      240.16     91.22 o 
  -7  14   8       10.23       -5.67     43.57 o 
  -6  14   8      138.38       64.28     49.46 o 
  -5  14   8       48.11       16.38     43.86 o 
  -4  14   8       47.66      -23.10     44.62 o 
  -3  14   8      334.20      368.81     57.39 o 
  -2  14   8       56.36       -2.31     32.90 o 
  -1  14   8      525.15      710.30     64.01 o 
   0  14   8       41.70      -30.78     32.84 o 
   1  14   8      513.05      634.94     65.22 o 
   2  14   8       53.51       41.69     33.93 o 
   3  14   8      314.21      318.59     79.40 o 
   4  14   8       44.60      -17.42     44.94 o 
   5  14   8       44.46      -11.81     43.74 o 
   6  14   8      141.90       55.64     47.44 o 
   7  14   8       11.20      -65.02     45.78 o 
   8  14   8      292.08      175.07     66.64 o 
  -6  15   8      117.72       36.65     48.30 o 
  -5  15   8      293.23      208.38     55.60 o 
  -4  15   8      273.86      230.20     54.99 o 
  -3  15   8      149.53      105.48     48.46 o 
  -2  15   8      176.65      140.22     48.36 o 
  -1  15   8       13.64       12.97     43.66 o 
   0  15   8      375.50      371.70     51.09 o 
   1  15   8       12.84       -6.68     33.46 o 
   2  15   8      183.88       89.76     39.91 o 
   3  15   8      145.54      133.81     78.46 o 
   4  15   8      265.51      218.67    132.81 o 
   5  15   8      289.20      238.79     79.88 o 
   6  15   8      114.96       92.34     51.93 o 
  -5  16   8       77.63       70.42     47.98 o 
  -4  16   8       34.75       -1.56     46.37 o 
  -3  16   8       57.34       85.44     51.73 o 
  -2  16   8       14.14      -62.09     41.40 o 
  -1  16   8       35.46      -27.37     36.89 o 
   0  16   8        3.60      -60.78     40.52 o 
   1  16   8       34.81        0.29     36.12 o 
   2  16   8       15.04      -26.49     52.35 o 
   3  16   8       52.78       25.57     54.76 o 
   4  16   8       32.25       37.95     43.19 o 
   5  16   8       75.70      -26.22     38.05 o 
  -1  17   8        9.02       21.52     49.28 o 
   0  17   8       21.75      -55.52     40.12 o 
   1  17   8        9.00      -34.11     38.59 o 
   1   0   9     1092.38     1105.08     67.50 o 
   2   0   9      384.82      458.97     28.90 o 
   3   0   9    11298.93    13032.37    217.03 o 
   4   0   9     3763.86     4052.66     81.11 o 
   5   0   9    14840.82    15365.91    255.06 o 
   6   0   9      381.08      362.65     26.49 o 
   7   0   9    10871.47     9144.06    165.52 o 
   8   0   9      292.38      296.12     27.31 o 
   9   0   9     1290.28     1052.28     45.16 o 
  10   0   9        6.69      -15.81     31.92 o 
  11   0   9      229.10      300.93     51.26 o 
  12   0   9      678.43      766.10     72.85 o 
  13   0   9      344.22      341.02     83.18 o 
  14   0   9      656.99      622.71     73.01 o 
 -14   1   9      509.70      499.12     69.43 o 
 -13   1   9       74.26      119.71     57.19 o 
 -12   1   9      814.69      796.34     74.85 o 
 -11   1   9      690.93      663.32    130.45 o 
 -10   1   9      607.50      577.43     48.25 o 
  -9   1   9     1622.35     1455.58     52.43 o 
  -8   1   9      917.10      788.89     40.20 o 
  -7   1   9     6789.45     7100.73    134.63 o 
  -6   1   9      639.73      502.58     39.98 o 
  -5   1   9    10679.46    10461.89    211.53 o 
  -4   1   9      709.70      787.67     40.27 o 
  -3   1   9    22767.41    25257.11    391.34 o 
  -2   1   9     2867.14     2753.57     99.60 o 
  -1   1   9    10346.60    11992.61    198.39 o 
   0   1   9      270.67      282.79     42.30 o 
   1   1   9    10316.17    11763.28    279.40 o 
   2   1   9     2860.65     2715.30     70.11 o 
   3   1   9    22561.89    24520.91    460.20 o 
   4   1   9      671.36      740.12     45.98 o 
   5   1   9    10600.82    10731.40    197.95 o 
   6   1   9      623.56      449.84     25.00 o 
   7   1   9     6804.37     6954.82    133.47 o 
   8   1   9      919.23      797.16     41.20 o 
   9   1   9     1652.61     1555.61     62.77 o 
  10   1   9      530.04      472.11     75.63 o 
  11   1   9      640.62      755.57     71.96 o 
  12   1   9      819.16      815.30     76.84 o 
  13   1   9       76.70      134.42     43.38 o 
  14   1   9      498.55      523.93     71.52 o 
 -14   2   9      218.25      202.98     79.88 o 
 -13   2   9       34.28       39.64     52.46 o 
 -12   2   9      622.23      666.83    139.90 o 
 -11   2   9       62.63       27.36     38.39 o 
 -10   2   9     1621.25     1550.39     68.47 o 
  -9   2   9     1184.44     1232.30     48.03 o 
  -8   2   9       40.51        8.19     20.70 o 
  -7   2   9     1406.98     1664.38     44.94 o 
  -6   2   9      673.16      703.12     29.41 o 
  -5   2   9     6045.81     6283.41    191.29 o 
  -4   2   9       12.96       -9.64     12.81 o 
  -3   2   9    25411.18    27872.60    439.77 o 
  -2   2   9      726.17      744.78     29.81 o 
  -1   2   9    30105.10    30235.54    465.17 o 
   0   2   9       45.78       22.49     14.88 o 
   1   2   9    30050.69    29761.92    549.50 o 
   2   2   9      734.00      780.06     34.32 o 
   3   2   9    25559.34    29043.46    648.28 o 
   4   2   9       20.23       -5.69     14.83 o 
   5   2   9     5913.37     6575.59    168.62 o 
   6   2   9      695.62      649.74     45.67 o 
   7   2   9     1411.22     1714.15     51.72 o 
   8   2   9       73.30       89.82     21.18 o 
   9   2   9     1227.87     1222.71     58.51 o 
  10   2   9     1595.29     1591.25     68.60 o 
  11   2   9       63.78      104.04     32.92 o 
  12   2   9      619.29      664.17     70.84 o 
  13   2   9       44.95       63.50     42.44 o 
  14   2   9      210.10      234.10     56.48 o 
 -13   3   9      168.77      192.88     51.08 o 
 -12   3   9      898.12      816.41    134.70 o 
 -11   3   9       22.91       15.63     29.80 o 
 -10   3   9      504.00      577.44     48.90 o 
  -9   3   9       11.89        3.12     26.82 o 
  -8   3   9     3228.21     3573.93     84.80 o 
  -7   3   9     1194.57     1345.06     59.17 o 
  -6   3   9     1479.63     1531.53     41.51 o 
  -5   3   9     5873.83     5800.05    138.49 o 
  -4   3   9     3078.02     3075.73     69.17 o 
  -3   3   9    20836.29    20349.60    337.96 o 
  -2   3   9      126.41      142.57     17.09 o 
  -1   3   9    24407.13    24086.13    439.50 o 
   0   3   9       27.17       44.47     13.39 o 
   1   3   9    24346.20    24389.11    388.48 o 
   2   3   9      104.29      104.51     20.37 o 
   3   3   9    20499.77    20381.79    385.00 o 
   4   3   9     3177.69     3138.66     82.38 o 
   5   3   9     6080.59     6086.04    211.81 o 
   6   3   9     1431.75     1422.61     46.70 o 
   7   3   9     1242.03     1353.03     49.94 o 
   8   3   9     3244.46     3600.10    125.77 o 
   9   3   9        7.74      -31.92     24.68 o 
  10   3   9      544.13      580.00     49.55 o 
  11   3   9       33.62       81.77     40.88 o 
  12   3   9      887.10      900.00    145.57 o 
  13   3   9      160.66      102.86     45.32 o 
 -13   4   9      194.32       98.31     46.77 o 
 -12   4   9      269.96      235.79     49.80 o 
 -11   4   9      351.01      393.79     45.92 o 
 -10   4   9      808.48      827.88     59.30 o 
  -9   4   9      553.47      654.04     49.55 o 
  -8   4   9      288.63      296.04     35.40 o 
  -7   4   9     2976.97     3038.67    104.31 o 
  -6   4   9     1031.25     1175.44     39.65 o 
  -5   4   9     6328.36     5395.52    121.43 o 
  -4   4   9     4274.95     4729.18     94.02 o 
  -3   4   9     6726.24     6091.31    113.45 o 
  -2   4   9     2739.61     2774.38     72.99 o 
  -1   4   9     9342.16     9459.30    179.28 o 
   0   4   9     1833.99     1902.38     51.01 o 
   1   4   9     9331.00     9501.00    167.44 o 
   2   4   9     2535.83     2637.85     54.61 o 
   3   4   9     6878.89     5875.19    162.14 o 
   4   4   9     4341.91     4595.35    112.58 o 
   5   4   9     6086.44     5391.03    128.41 o 
   6   4   9     1012.78     1091.12     41.22 o 
   7   4   9     2921.31     3144.38     77.54 o 
   8   4   9      332.32      375.93     32.99 o 
   9   4   9      627.28      770.42     45.98 o 
  10   4   9      837.85      894.13     59.69 o 
  11   4   9      344.66      397.97     44.55 o 
  12   4   9      271.06      260.59     58.08 o 
  13   4   9      185.95      173.57     60.03 o 
 -13   5   9      101.15       96.77     48.30 o 
 -12   5   9       39.01       43.22     33.65 o 
 -11   5   9     1244.43     1369.40     74.14 o 
 -10   5   9     1033.03     1172.49     68.92 o 
  -9   5   9     3167.22     3050.49     99.47 o 
  -8   5   9      606.78      509.69     61.31 o 
  -7   5   9     5522.70     4764.40    102.62 o 
  -6   5   9       88.92       41.60     15.41 o 
  -5   5   9     7212.25     6077.84    106.54 o 
  -4   5   9      416.91      505.21     29.09 o 
  -3   5   9     3171.83     2867.63    117.11 o 
  -2   5   9     2345.27     2438.71     61.97 o 
  -1   5   9      383.71      383.06     44.96 o 
   0   5   9     1987.58     1777.89     50.38 o 
   1   5   9      350.90      395.93     27.75 o 
   2   5   9     2267.62     2299.71     51.71 o 
   3   5   9     3031.03     2675.46     56.93 o 
   4   5   9      446.22      686.74     48.68 o 
   5   5   9     7465.06     6652.27    148.72 o 
   6   5   9      105.64       62.25     21.28 o 
   7   5   9     5587.39     4904.81    106.27 o 
   8   5   9      621.66      546.94     38.75 o 
   9   5   9     3188.27     3280.76    116.02 o 
  10   5   9     1011.53     1092.56     58.32 o 
  11   5   9     1235.60     1326.37     64.96 o 
  12   5   9       37.38       50.65     32.32 o 
  13   5   9      101.69      115.15     49.15 o 
 -13   6   9      237.78      201.76    116.74 o 
 -12   6   9      175.48      170.10     43.96 o 
 -11   6   9      193.30      219.02     56.66 o 
 -10   6   9       62.02       49.46     30.37 o 
  -9   6   9     2857.79     2612.68     90.20 o 
  -8   6   9       35.74       39.44     26.81 o 
  -7   6   9     2659.46     2361.97     79.31 o 
  -6   6   9       16.65       42.07     16.77 o 
  -5   6   9     6400.69     6276.80    106.97 o 
  -4   6   9      549.55      450.48     33.47 o 
  -3   6   9     4254.74     4245.51    105.55 o 
  -2   6   9     1321.20     1352.91     44.72 o 
  -1   6   9     6589.08     6422.30    149.34 o 
   0   6   9     2284.41     2264.39     59.61 o 
   1   6   9     6590.77     6579.17    112.60 o 
   2   6   9     1244.02     1220.34     37.01 o 
   3   6   9     4287.98     4082.95     79.17 o 
   4   6   9      538.68      496.48     34.90 o 
   5   6   9     6180.00     6043.72    122.76 o 
   6   6   9       18.57        1.13     18.63 o 
   7   6   9     2660.04     2381.43     67.69 o 
   8   6   9       46.55       62.50     23.47 o 
   9   6   9     2914.26     2517.61     76.67 o 
  10   6   9       77.52       63.57     28.53 o 
  11   6   9      186.11      189.16     35.99 o 
  12   6   9      192.28      165.91     41.32 o 
  13   6   9      241.09      270.76     49.75 o 
 -12   7   9      560.31      640.74     64.35 o 
 -11   7   9       93.62       94.18     37.18 o 
 -10   7   9      465.94      543.34     52.33 o 
  -9   7   9      252.67      244.80     39.02 o 
  -8   7   9     2119.00     2014.81     76.47 o 
  -7   7   9      506.80      599.30     69.96 o 
  -6   7   9      692.11      728.67     38.95 o 
  -5   7   9     2371.76     2469.27     57.18 o 
  -4   7   9      718.80      818.32     41.36 o 
  -3   7   9     7722.28     7446.61    202.75 o 
  -2   7   9     1194.69     1097.90     43.66 o 
  -1   7   9    13589.97    13566.67    330.19 o 
   0   7   9      220.14      233.63     21.91 o 
   1   7   9    13591.06    13380.47    209.28 o 
   2   7   9     1118.67      997.43     34.98 o 
   3   7   9     7628.91     7214.66    125.48 o 
   4   7   9      780.02      923.96     34.34 o 
   5   7   9     2445.99     2628.20     89.91 o 
   6   7   9      674.02      685.12     70.54 o 
   7   7   9      516.57      667.16     59.76 o 
   8   7   9     2161.42     2009.52     65.53 o 
   9   7   9      248.67      218.32     33.13 o 
  10   7   9      435.22      460.46     54.71 o 
  11   7   9       73.56       15.83     36.95 o 
  12   7   9      543.46      611.99     74.72 o 
 -12   8   9      180.29      211.27     55.56 o 
 -11   8   9       38.51       34.03     41.34 o 
 -10   8   9     1115.32     1257.48     99.53 o 
  -9   8   9        2.38       -9.99     31.04 o 
  -8   8   9      674.73      663.68     64.64 o 
  -7   8   9      505.28      493.09     44.22 o 
  -6   8   9     1760.27     1552.86     80.71 o 
  -5   8   9     1805.45     1901.33     56.25 o 
  -4   8   9     1715.03     1497.82     48.36 o 
  -3   8   9     3146.16     3161.22     79.52 o 
  -2   8   9      351.03      336.18     35.97 o 
  -1   8   9     8863.63     8551.24    191.64 o 
   0   8   9      240.08      291.04     39.12 o 
   1   8   9     8825.15     8497.56    143.80 o 
   2   8   9      299.91      283.99     26.89 o 
   3   8   9     3211.86     3268.85     70.97 o 
   4   8   9     1765.42     1572.35     46.34 o 
   5   8   9     1778.95     1913.16     50.97 o 
   6   8   9     1741.23     1397.32     51.23 o 
   7   8   9      505.43      510.45     47.38 o 
   8   8   9      731.48      819.52     59.82 o 
   9   8   9        3.36      -12.60     31.35 o 
  10   8   9     1144.55     1355.85     76.50 o 
  11   8   9       35.79       33.21     41.69 o 
  12   8   9      175.45      171.61     46.18 o 
 -11   9   9      290.46      272.63     56.24 o 
 -10   9   9      516.20      522.71     69.52 o 
  -9   9   9      717.40      792.57     73.79 o 
  -8   9   9      946.70     1040.69     90.75 o 
  -7   9   9      565.92      785.53     53.06 o 
  -6   9   9     1098.48     1065.40     57.67 o 
  -5   9   9     1112.13     1192.94     54.83 o 
  -4   9   9     1079.99     1039.60     44.48 o 
  -3   9   9      775.39      923.68     58.79 o 
  -2   9   9      688.29      584.85     83.71 o 
  -1   9   9     1916.17     2043.13     64.67 o 
   0   9   9     1005.11     1058.40     39.26 o 
   1   9   9     1907.16     2088.16     54.73 o 
   2   9   9      687.49      696.27     35.54 o 
   3   9   9      743.52      898.26     39.65 o 
   4   9   9     1060.87      996.69     39.99 o 
   5   9   9     1104.95     1204.27     50.48 o 
   6   9   9     1075.27     1139.99     80.87 o 
   7   9   9      573.78      704.30     57.74 o 
   8   9   9      950.56     1207.05     72.98 o 
   9   9   9      735.12      942.49     69.97 o 
  10   9   9      531.57      545.82     59.13 o 
  11   9   9      298.05      285.87     51.33 o 
 -11  10   9      120.62      109.27     60.50 o 
 -10  10   9       49.69       -6.34     45.89 o 
  -9  10   9      951.97     1105.22     88.81 o 
  -8  10   9       29.49      -17.02     36.47 o 
  -7  10   9      499.58      567.75     61.90 o 
  -6  10   9      736.25      957.23     80.35 o 
  -5  10   9     1057.86      959.35     71.99 o 
  -4  10   9     1814.01     2073.56     66.26 o 
  -3  10   9      166.77      108.93     25.03 o 
  -2  10   9     1915.25     2030.43     67.55 o 
  -1  10   9      215.78      174.08     30.16 o 
   0  10   9     2014.83     1922.93     64.80 o 
   1  10   9      240.96      299.88     33.87 o 
   2  10   9     1869.32     1906.95     54.45 o 
   3  10   9      181.81      183.97     26.32 o 
   4  10   9     1827.84     2077.92     66.09 o 
   5  10   9      999.48     1076.26     63.65 o 
   6  10   9      732.23      906.46     82.65 o 
   7  10   9      461.95      497.89     51.66 o 
   8  10   9       27.79       -6.86     33.82 o 
   9  10   9      950.10     1127.14     75.55 o 
  10  10   9       51.10       25.08     40.94 o 
  11  10   9      114.92      117.58     45.47 o 
 -10  11   9       97.41       91.45     49.91 o 
  -9  11   9      276.57      315.90     59.39 o 
  -8  11   9      304.17      352.94     57.17 o 
  -7  11   9      424.13      318.09     53.02 o 
  -6  11   9       86.26      119.61     41.18 o 
  -5  11   9      332.84      256.53     45.42 o 
  -4  11   9      162.46      240.01     42.35 o 
  -3  11   9      622.69      657.12     46.30 o 
  -2  11   9     1261.77     1329.98     70.42 o 
  -1  11   9      980.10     1139.42     86.23 o 
   0  11   9      723.33      753.81     72.59 o 
   1  11   9      967.43     1090.86     66.72 o 
   2  11   9     1210.36     1249.03     72.18 o 
   3  11   9      597.25      618.37     46.62 o 
   4  11   9      165.98      211.90     39.67 o 
   5  11   9      345.88      208.19     38.41 o 
   6  11   9       87.87      113.14     37.74 o 
   7  11   9      416.56      313.03     47.41 o 
   8  11   9      312.41      370.95     51.59 o 
   9  11   9      268.09      293.43     51.60 o 
  10  11   9       87.56       -2.60     40.19 o 
  -9  12   9      241.59      307.29     58.78 o 
  -8  12   9      222.24      272.52     60.03 o 
  -7  12   9       75.09       22.12     39.84 o 
  -6  12   9      461.72      655.90     66.96 o 
  -5  12   9      238.36      152.72     42.35 o 
  -4  12   9      525.73      671.12     50.57 o 
  -3  12   9      197.99      143.25     35.09 o 
  -2  12   9      131.69      131.10     32.86 o 
  -1  12   9      806.89      820.96     55.14 o 
   0  12   9       48.28       40.59     30.13 o 
   1  12   9      823.15     1019.54     59.19 o 
   2  12   9      135.28      114.69     31.79 o 
   3  12   9      221.95      264.17     39.94 o 
   4  12   9      534.19      537.00     76.10 o 
   5  12   9      226.57      203.28     57.19 o 
   6  12   9      448.68      488.18     72.79 o 
   7  12   9       75.33        5.48     49.06 o 
   8  12   9      236.86      187.23     64.75 o 
   9  12   9      244.16      241.94     53.14 o 
  -9  13   9       42.45       51.91     49.06 o 
  -8  13   9      395.92      286.42     93.58 o 
  -7  13   9       50.34      -41.59     62.39 o 
  -6  13   9      471.71      231.11     60.73 o 
  -5  13   9       89.66       81.51     51.08 o 
  -4  13   9      418.58      468.38     68.74 o 
  -3  13   9      244.16      212.78     48.55 o 
  -2  13   9      101.67       93.38     35.01 o 
  -1  13   9      668.78      612.39     52.50 o 
   0  13   9       62.41       15.55     31.82 o 
   1  13   9      671.08      622.01     51.93 o 
   2  13   9      102.44       58.27     31.27 o 
   3  13   9      268.14      226.32     45.41 o 
   4  13   9      405.29      336.74     69.17 o 
   5  13   9       91.84       21.09     81.77 o 
   6  13   9      458.45      390.91    112.49 o 
   7  13   9       46.62      -65.81     43.87 o 
   8  13   9      396.58      363.96     73.20 o 
   9  13   9       42.15       35.92     66.17 o 
  -7  14   9      130.92       41.76     46.28 o 
  -6  14   9      394.88      332.68     68.14 o 
  -5  14   9      326.63      359.62     60.55 o 
  -4  14   9      427.31      384.38     61.69 o 
  -3  14   9      263.09      307.78     54.53 o 
  -2  14   9      522.44      631.07     67.13 o 
  -1  14   9      377.14      480.20     50.52 o 
   0  14   9      593.40      712.10     88.69 o 
   1  14   9      378.56      435.72     47.88 o 
   2  14   9      502.56      566.05     51.11 o 
   3  14   9      254.22      203.77    146.99 o 
   4  14   9      435.13      339.74    186.22 o 
   5  14   9      318.86      194.12     78.93 o 
   6  14   9      395.92      335.47     84.13 o 
   7  14   9      125.84       95.33     55.29 o 
  -6  15   9       66.05       20.30     50.59 o 
  -5  15   9       71.38      127.02     49.55 o 
  -4  15   9      143.72      151.18     51.93 o 
  -3  15   9       55.65       48.07     46.20 o 
  -2  15   9      253.20      215.54     51.86 o 
  -1  15   9       13.06       39.70     35.72 o 
   0  15   9      212.38      179.64     42.19 o 
   1  15   9       13.70       -8.61     34.83 o 
   2  15   9      247.78      195.61     47.24 o 
   3  15   9       53.01       24.19     56.24 o 
   4  15   9      137.33       90.23     45.88 o 
   5  15   9       72.79       72.30     47.47 o 
   6  15   9       63.48       37.96     45.89 o 
  -4  16   9       98.68       44.44     48.21 o 
  -3  16   9        6.24      -52.27     42.46 o 
  -2  16   9      102.60      113.73     59.56 o 
  -1  16   9       36.81        0.01     35.74 o 
   0  16   9       91.59       50.54     38.71 o 
   1  16   9       39.78        0.72     40.29 o 
   2  16   9       99.23      120.37     58.09 o 
   3  16   9        8.96       -7.09     52.80 o 
   4  16   9       97.67       51.11     51.52 o 
   0   0  10   150603.23   151038.69   3162.76 o 
   1   0  10       30.30       28.36     15.72 o 
   2   0  10    40651.70    36220.66    644.17 o 
   3   0  10        8.61        6.38     12.01 o 
   4   0  10    12036.97     9729.29    169.40 o 
   5   0  10       61.56      104.94     17.15 o 
   6   0  10     5547.50     5132.96     92.28 o 
   7   0  10        1.41        3.89     14.72 o 
   8   0  10      213.16      239.85     27.90 o 
   9   0  10      129.08       56.55     26.10 o 
  10   0  10      716.54      701.78     52.84 o 
  11   0  10       66.58       21.64     37.73 o 
  12   0  10      355.76      360.91     59.08 o 
  13   0  10       99.68       37.55     44.05 o 
 -13   1  10      101.67       35.55     42.09 o 
 -12   1  10      365.11      329.90     58.81 o 
 -11   1  10       96.22      107.68     43.20 o 
 -10   1  10     5553.65     5481.50    142.29 o 
  -9   1  10     3997.30     3863.65     94.22 o 
  -8   1  10     5207.75     5323.40    112.75 o 
  -7   1  10     1893.27     1873.82     56.18 o 
  -6   1  10     5275.77     4905.87     88.14 o 
  -5   1  10     1448.17     1594.67     54.67 o 
  -4   1  10     2244.37     1734.37     48.06 o 
  -3   1  10      131.29      121.51     17.06 o 
  -2   1  10     1382.18     1137.37     37.81 o 
  -1   1  10      476.84      513.59     32.42 o 
   0   1  10     2265.40     2341.03     71.09 o 
   1   1  10      499.50      520.08     40.40 o 
   2   1  10     1402.27     1060.40     41.02 o 
   3   1  10      147.66      129.71     20.54 o 
   4   1  10     2222.60     1591.64     54.98 o 
   5   1  10     1409.46     1410.57     54.50 o 
   6   1  10     5249.10     4830.61     89.21 o 
   7   1  10     1881.02     1831.86     47.70 o 
   8   1  10     5199.27     5366.19    150.90 o 
   9   1  10     4045.25     3844.35    108.09 o 
  10   1  10     5481.33     5523.97    140.82 o 
  11   1  10       75.19      128.83     40.42 o 
  12   1  10      379.22      448.60     61.78 o 
  13   1  10       86.68       74.45     46.42 o 
 -13   2  10       15.81       61.88     43.47 o 
 -12   2  10       11.01      -26.59     37.46 o 
 -11   2  10       20.90        0.44     95.47 o 
 -10   2  10       72.70       81.32     33.44 o 
  -9   2  10      132.99      115.76     26.58 o 
  -8   2  10     1057.04     1012.01     38.59 o 
  -7   2  10      568.35      631.23     31.68 o 
  -6   2  10      580.61      594.48     29.89 o 
  -5   2  10     1586.38     1601.20     48.13 o 
  -4   2  10     3472.85     3696.07     80.28 o 
  -3   2  10      172.89      177.34     19.58 o 
  -2   2  10     9164.80    10504.18    198.46 o 
  -1   2  10      104.30      111.08     17.30 o 
   0   2  10    15694.22    17806.08    334.92 o 
   1   2  10      111.47      144.89     20.98 o 
   2   2  10     9287.08    10836.38    214.36 o 
   3   2  10      192.01      193.36     23.83 o 
   4   2  10     3406.61     3755.30     93.73 o 
   5   2  10     1589.33     1613.25     98.62 o 
   6   2  10      597.88      649.26     45.71 o 
   7   2  10      574.86      581.71     35.27 o 
   8   2  10     1035.75     1030.28     44.32 o 
   9   2  10      143.61       76.80     28.56 o 
  10   2  10       84.51      153.33     60.65 o 
  11   2  10       28.56       -7.51     27.05 o 
  12   2  10        9.12       -6.23     38.34 o 
  13   2  10        9.52       39.15     41.30 o 
 -13   3  10       62.68       62.65     42.53 o 
 -12   3  10      793.72      834.15     79.47 o 
 -11   3  10      104.39      142.48     36.34 o 
 -10   3  10     7107.64     6813.30    170.08 o 
  -9   3  10     1643.14     1546.13     67.95 o 
  -8   3  10     7286.95     6961.85    137.94 o 
  -7   3  10       48.99       48.02     18.79 o 
  -6   3  10    11547.88    11560.37    179.88 o 
  -5   3  10      566.25      559.14     38.20 o 
  -4   3  10     9975.15    10355.37    182.24 o 
  -3   3  10      444.62      422.35     27.10 o 
  -2   3  10     4571.36     4968.81     98.71 o 
  -1   3  10      873.57      886.92     39.70 o 
   0   3  10     1519.59     1862.76     66.86 o 
   1   3  10      843.93      850.70     33.99 o 
   2   3  10     4623.51     4998.22    132.69 o 
   3   3  10      410.01      387.51     38.09 o 
   4   3  10    10120.72    10711.43    217.09 o 
   5   3  10      546.51      510.31     37.10 o 
   6   3  10    11521.04    11656.02    205.50 o 
   7   3  10       40.57       28.68     18.89 o 
   8   3  10     7389.50     6973.36    149.13 o 
   9   3  10     1633.29     1610.37     57.69 o 
  10   3  10     7215.87     7103.40    210.23 o 
  11   3  10       94.49      137.52     35.89 o 
  12   3  10      784.18      973.72    134.23 o 
  13   3  10       64.97       61.63     44.77 o 
 -13   4  10      171.73      134.56     50.57 o 
 -12   4  10      134.11      134.54     46.79 o 
 -11   4  10      135.46      162.29     42.26 o 
 -10   4  10      781.25      777.87     85.58 o 
  -9   4  10      440.26      553.05     74.88 o 
  -8   4  10       62.76       47.65     29.54 o 
  -7   4  10      164.22      192.73     22.03 o 
  -6   4  10     3779.19     3676.20     74.23 o 
  -5   4  10      289.62      285.79     29.06 o 
  -4   4  10     9130.42     8569.02    154.66 o 
  -3   4  10       49.56       55.06     15.77 o 
  -2   4  10    17738.93    17499.56    327.59 o 
  -1   4  10      318.40      382.45     27.59 o 
   0   4  10    52240.72    55005.57   1105.84 o 
   1   4  10      321.76      358.03     26.54 o 
   2   4  10    17423.27    17274.27    258.65 o 
   3   4  10       47.97       37.76     19.46 o 
   4   4  10     9029.38     8702.68    208.20 o 
   5   4  10      305.13      287.90     32.38 o 
   6   4  10     3674.25     3774.38     86.43 o 
   7   4  10      169.90      158.44     24.67 o 
   8   4  10       48.49       53.21     22.37 o 
   9   4  10      418.72      407.79     43.80 o 
  10   4  10      776.16      774.43     56.45 o 
  11   4  10      137.93      113.49     37.05 o 
  12   4  10      131.38       93.17     38.44 o 
  13   4  10      174.26        8.73     60.50 o 
 -13   5  10      212.36      316.34     57.86 o 
 -12   5  10       99.46       96.79     51.11 o 
 -11   5  10      398.87      378.41     48.93 o 
 -10   5  10       82.34       72.99     55.75 o 
  -9   5  10     4036.53     3851.70    116.06 o 
  -8   5  10      262.83      257.20     36.92 o 
  -7   5  10     1152.97     1264.04     46.86 o 
  -6   5  10      637.55      708.86     32.69 o 
  -5   5  10      470.67      460.81     29.81 o 
  -4   5  10        6.91       25.53     22.65 o 
  -3   5  10       13.17        5.80     16.99 o 
  -2   5  10     1009.09      874.43     41.54 o 
  -1   5  10      521.24      682.06     62.06 o 
   0   5  10     5478.38     4647.51     97.60 o 
   1   5  10      519.94      679.89     76.95 o 
   2   5  10      990.42      882.34     30.59 o 
   3   5  10       19.55       19.83     13.09 o 
   4   5  10       16.55       36.41     28.63 o 
   5   5  10      447.14      399.50     40.63 o 
   6   5  10      672.41      823.58     41.77 o 
   7   5  10     1150.28     1114.82     54.30 o 
   8   5  10      261.78      255.65     30.79 o 
   9   5  10     4090.64     4219.12    102.64 o 
  10   5  10       79.31       48.34     27.31 o 
  11   5  10      364.39      326.58     44.88 o 
  12   5  10      101.49       92.63     36.14 o 
  13   5  10      199.68      160.81     50.87 o 
 -13   6  10       33.46       39.57     57.19 o 
 -12   6  10      175.82      138.10     40.84 o 
 -11   6  10        3.66      -32.32     31.46 o 
 -10   6  10       23.68       16.53     33.89 o 
  -9   6  10      600.45      818.79     58.53 o 
  -8   6  10      964.12     1226.26     61.04 o 
  -7   6  10      967.04     1109.59     57.94 o 
  -6   6  10     2048.04     2045.10     51.86 o 
  -5   6  10     1931.62     1821.59     53.20 o 
  -4   6  10     6267.00     5979.36    117.64 o 
  -3   6  10     1023.15      873.17     45.96 o 
  -2   6  10    15011.99    14509.40    253.42 o 
  -1   6  10      726.17      711.75     45.81 o 
   0   6  10    24068.27    23975.77    390.99 o 
   1   6  10      709.22      685.47     48.67 o 
   2   6  10    15164.70    14814.26    225.67 o 
   3   6  10     1005.85      909.96     33.33 o 
   4   6  10     6214.78     6088.73    127.03 o 
   5   6  10     1948.28     1765.69     84.87 o 
   6   6  10     2092.09     2135.34     61.67 o 
   7   6  10      991.57     1062.07     47.33 o 
   8   6  10      925.90     1143.96     56.35 o 
   9   6  10      633.43      918.90     66.47 o 
  10   6  10       24.75       -7.05     28.38 o 
  11   6  10        8.24       -7.58     33.64 o 
  12   6  10      170.87      126.57     41.01 o 
  13   6  10       31.88        2.25     38.24 o 
 -12   7  10      140.28       95.67     68.80 o 
 -11   7  10       23.78       53.96     35.01 o 
 -10   7  10     2426.52     2656.84     97.38 o 
  -9   7  10      227.62      205.46     40.55 o 
  -8   7  10     3623.16     3612.58    118.02 o 
  -7   7  10      392.47      391.66     40.81 o 
  -6   7  10     6268.59     6325.26    126.85 o 
  -5   7  10     1470.50     1572.31     45.19 o 
  -4   7  10     3623.71     3400.96     92.55 o 
  -3   7  10     1519.48     1708.37     59.44 o 
  -2   7  10     1608.48     1445.76     59.92 o 
  -1   7  10     3996.77     3813.42    106.76 o 
   0   7  10      357.99      224.93     25.10 o 
   1   7  10     3937.97     3928.20     92.39 o 
   2   7  10     1680.11     1457.84     42.63 o 
   3   7  10     1445.71     1498.29     44.30 o 
   4   7  10     3631.62     3380.51     90.00 o 
   5   7  10     1461.03     1570.38     51.85 o 
   6   7  10     6222.33     6107.81    128.60 o 
   7   7  10      387.16      434.11     35.30 o 
   8   7  10     3662.38     3630.62     93.83 o 
   9   7  10      251.32      278.77     35.79 o 
  10   7  10     2482.97     2745.14     83.75 o 
  11   7  10       24.36       57.14     36.94 o 
  12   7  10      147.26      162.05    120.05 o 
 -12   8  10        9.96       31.40     46.95 o 
 -11   8  10       35.82       -3.76     37.41 o 
 -10   8  10      546.31      576.28     56.42 o 
  -9   8  10      145.75      164.32     40.36 o 
  -8   8  10      189.07      145.12     35.19 o 
  -7   8  10       17.14       20.94     27.05 o 
  -6   8  10      210.53      106.90     30.45 o 
  -5   8  10       89.86      125.25     20.52 o 
  -4   8  10       38.56      -15.00     25.15 o 
  -3   8  10       36.30       50.33     27.02 o 
  -2   8  10       23.94       27.33     24.79 o 
  -1   8  10      417.78      374.89     47.77 o 
   0   8  10      310.28      351.63     41.50 o 
   1   8  10      428.07      399.79     29.22 o 
   2   8  10       22.39       28.44     17.63 o 
   3   8  10       26.95        9.73     18.37 o 
   4   8  10       51.43       24.64     21.82 o 
   5   8  10       88.81      115.32     23.14 o 
   6   8  10      205.81      100.49     25.60 o 
   7   8  10       16.37      -20.41     26.12 o 
   8   8  10      186.86      160.48     52.31 o 
   9   8  10      151.00      208.08     43.45 o 
  10   8  10      537.62      665.40     62.63 o 
  11   8  10       38.81       -6.08     38.33 o 
  12   8  10        8.55      -11.40     46.11 o 
 -11   9  10      173.00      211.02     89.33 o 
 -10   9  10      290.04      206.20     55.63 o 
  -9   9  10      847.57      855.35     79.10 o 
  -8   9  10     1048.49     1131.80    103.51 o 
  -7   9  10       72.18       47.55     27.39 o 
  -6   9  10     1248.90     1346.39     62.39 o 
  -5   9  10       84.15        5.33     23.91 o 
  -4   9  10     1527.80     1738.21     54.59 o 
  -3   9  10      255.49      272.89     36.23 o 
  -2   9  10      482.04      627.01     50.25 o 
  -1   9  10     1132.14     1223.08     89.37 o 
   0   9  10      834.96     1067.24     61.26 o 
   1   9  10     1072.78     1118.62     40.56 o 
   2   9  10      466.83      688.57     55.64 o 
   3   9  10      254.33      270.56     27.02 o 
   4   9  10     1463.66     1669.21     58.14 o 
   5   9  10       87.26       55.56     24.17 o 
   6   9  10     1268.45     1352.43     66.44 o 
   7   9  10       58.36      -36.95     37.90 o 
   8   9  10      997.24     1225.14     74.77 o 
   9   9  10      869.55     1155.67     92.65 o 
  10   9  10      281.86      267.66     48.92 o 
  11   9  10      171.42      181.89     46.82 o 
 -11  10  10       71.36       96.00     50.01 o 
 -10  10  10       57.34       53.23     56.72 o 
  -9  10  10      703.89      738.62    105.87 o 
  -8  10  10      355.71      376.94     57.33 o 
  -7  10  10      340.96      359.35     54.03 o 
  -6  10  10     1032.69     1165.37    178.66 o 
  -5  10  10      472.57      527.89     75.62 o 
  -4  10  10     3786.87     3797.57     96.01 o 
  -3  10  10      309.60      366.34     43.15 o 
  -2  10  10     6241.95     6133.64    138.35 o 
  -1  10  10      338.85      326.40     36.12 o 
   0  10  10     6925.15     6777.05    146.19 o 
   1  10  10      342.33      320.80     36.38 o 
   2  10  10     6348.51     6231.06    117.78 o 
   3  10  10      299.78      370.44     31.56 o 
   4  10  10     3795.59     3704.75     94.84 o 
   5  10  10      497.79      438.00     38.47 o 
   6  10  10     1014.54     1250.86     89.85 o 
   7  10  10      393.00      427.38     51.56 o 
   8  10  10      339.24      323.94     49.04 o 
   9  10  10      754.32      895.95     71.43 o 
  10  10  10       62.77        1.70     40.78 o 
  11  10  10       81.77       28.02     42.79 o 
 -10  11  10      192.72      147.22     54.70 o 
  -9  11  10       64.96      101.26     49.06 o 
  -8  11  10      419.33      577.97     68.06 o 
  -7  11  10      175.41      109.30     43.31 o 
  -6  11  10     1346.27     1569.71     87.62 o 
  -5  11  10      304.95      204.82     45.85 o 
  -4  11  10      740.74      792.32     58.77 o 
  -3  11  10      365.33      325.36     41.33 o 
  -2  11  10      603.10      712.61     51.06 o 
  -1  11  10      762.42      801.01     53.43 o 
   0  11  10      267.84      264.26     36.25 o 
   1  11  10      756.61      749.82     50.88 o 
   2  11  10      610.32      607.72     55.31 o 
   3  11  10      351.28      335.35     44.57 o 
   4  11  10      738.29      871.11     71.64 o 
   5  11  10      314.74      280.15     42.94 o 
   6  11  10     1353.96     1506.87     72.81 o 
   7  11  10      189.58      132.16     40.83 o 
   8  11  10      426.96      410.55     58.08 o 
   9  11  10       70.35       78.07     42.60 o 
  10  11  10      203.90      286.44     67.29 o 
  -9  12  10       55.97       42.47     84.13 o 
  -8  12  10      132.98      130.54     49.22 o 
  -7  12  10       39.72        5.20     40.03 o 
  -6  12  10      307.31      321.23     66.64 o 
  -5  12  10      233.49      231.60     85.55 o 
  -4  12  10      451.69      508.01     45.86 o 
  -3  12  10      306.85      306.53     40.22 o 
  -2  12  10      628.43      702.75     52.59 o 
  -1  12  10      103.07       78.05     32.09 o 
   0  12  10      450.41      500.14     46.30 o 
   1  12  10       91.38      107.79     33.21 o 
   2  12  10      633.21      696.41     51.04 o 
   3  12  10      285.16      252.16     43.56 o 
   4  12  10      467.36      483.93     65.07 o 
   5  12  10      233.51      332.19     65.00 o 
   6  12  10      311.36      344.89    103.98 o 
   7  12  10       45.74       90.93     59.55 o 
   8  12  10      127.23      147.84     85.08 o 
   9  12  10       50.65       53.81     58.34 o 
  -8  13  10      345.49      258.06     98.31 o 
  -7  13  10       69.11       69.95     79.40 o 
  -6  13  10      584.68      521.80    102.09 o 
  -5  13  10      205.11      150.28     58.64 o 
  -4  13  10      612.64      621.04     81.55 o 
  -3  13  10      472.20      567.47     95.43 o 
  -2  13  10      229.51      254.79     40.81 o 
  -1  13  10     1250.68     1427.51     67.57 o 
   0  13  10       13.37        5.66     31.82 o 
   1  13  10     1218.27     1348.39     66.24 o 
   2  13  10      223.91      133.70     40.16 o 
   3  13  10      464.32      459.35     55.01 o 
   4  13  10      592.73      511.06     73.68 o 
   5  13  10      197.87      284.21    154.08 o 
   6  13  10      591.22      592.05    143.68 o 
   7  13  10       68.51      -58.66     74.20 o 
   8  13  10      336.88      401.29     75.07 o 
  -7  14  10       65.16       75.57     52.43 o 
  -6  14  10        0.42       23.98     50.59 o 
  -5  14  10       77.10      102.60     53.41 o 
  -4  14  10      163.80      183.07     51.85 o 
  -3  14  10       25.70      -15.81     41.62 o 
  -2  14  10      551.10      591.96     75.86 o 
  -1  14  10       41.98       45.99     35.67 o 
   0  14  10      630.69      918.30     95.23 o 
   1  14  10       44.51       42.93     34.91 o 
   2  14  10      560.36      511.60     60.28 o 
   3  14  10       19.96       24.05     51.35 o 
   4  14  10      165.93       61.42     93.58 o 
   5  14  10       77.84       51.28     72.79 o 
   6  14  10        0.57       -4.42     47.40 o 
   7  14  10       68.36       32.85     54.23 o 
  -6  15  10       31.52       21.92     47.88 o 
  -5  15  10       19.78      -14.37     49.80 o 
  -4  15  10       32.46      -16.26     43.12 o 
  -3  15  10        6.26      -19.41     43.96 o 
  -2  15  10       33.48       13.88     43.14 o 
  -1  15  10       44.21        0.50     34.45 o 
   0  15  10       52.40        0.50     36.43 o 
   1  15  10       44.55       16.84     41.29 o 
   2  15  10       35.80      -13.58     39.06 o 
   3  15  10        5.53      -64.98     43.32 o 
   4  15  10       29.69      -31.54     51.93 o 
   5  15  10       19.85      -32.38     53.88 o 
   6  15  10       30.91      -41.12     44.48 o 
  -3  16  10      131.53       83.90     71.69 o 
  -2  16  10      184.29      173.83     52.15 o 
  -1  16  10       41.80       12.38     37.51 o 
   0  16  10      168.49       98.39     41.33 o 
   1  16  10       38.50      -19.37     43.83 o 
   2  16  10      188.57      114.48     72.79 o 
   3  16  10      128.05       97.73    102.09 o 
   1   0  11      946.39     1060.68     70.39 o 
   2   0  11    16254.84    19619.72    365.84 o 
   3   0  11       83.84       98.42     19.99 o 
   4   0  11     2675.42     2455.88     58.65 o 
   5   0  11    12723.52    13815.92    234.74 o 
   6   0  11      203.17      242.23     23.13 o 
   7   0  11     9875.96    10518.35    189.37 o 
   8   0  11       55.56      100.28     23.88 o 
   9   0  11    20550.47    20326.54    340.07 o 
  10   0  11       53.23       59.11     28.40 o 
  11   0  11      971.56      957.64     79.91 o 
  12   0  11        8.52       18.48     57.19 o 
  13   0  11      390.02      337.45     56.24 o 
 -13   1  11      111.84       96.57     44.73 o 
 -12   1  11       86.62       73.58     45.08 o 
 -11   1  11      350.23      315.67     54.40 o 
 -10   1  11      553.53      633.42     52.03 o 
  -9   1  11     1410.92     1428.19     99.84 o 
  -8   1  11     4427.99     4296.22     99.91 o 
  -7   1  11     1461.48     1486.51     69.71 o 
  -6   1  11      875.24     1039.99     48.15 o 
  -5   1  11     3656.13     3765.92    113.52 o 
  -4   1  11     1036.43      938.81     37.70 o 
  -3   1  11      416.97      398.51     27.07 o 
  -2   1  11     5994.95     6318.38    119.31 o 
  -1   1  11    20752.12    22506.79    695.73 o 
   0   1  11        0.05        3.68     22.26 o 
   1   1  11    20817.60    21871.10    407.67 o 
   2   1  11     5896.87     6113.97    136.98 o 
   3   1  11      444.28      434.51     30.83 o 
   4   1  11     1150.31     1152.93     42.37 o 
   5   1  11     3657.36     3917.12     96.66 o 
   6   1  11      800.16      998.61     38.10 o 
   7   1  11     1471.32     1520.29     43.90 o 
   8   1  11     4477.99     4408.01     99.93 o 
   9   1  11     1329.52     1409.27     65.71 o 
  10   1  11      580.94      704.29     52.61 o 
  11   1  11      382.87      428.16     59.48 o 
  12   1  11       80.43       12.71     65.22 o 
  13   1  11      114.35      115.61     48.07 o 
 -13   2  11      114.99       98.25     44.65 o 
 -12   2  11      609.33      834.38     79.04 o 
 -11   2  11      246.19      238.48     53.83 o 
 -10   2  11    10368.83    10035.45    278.05 o 
  -9   2  11     1260.39     1169.90     51.89 o 
  -8   2  11     4238.20     4186.23     85.91 o 
  -7   2  11     1781.86     1670.48     47.37 o 
  -6   2  11     2892.90     2927.62     85.16 o 
  -5   2  11     3114.80     2758.65     69.14 o 
  -4   2  11      157.69      173.60     21.56 o 
  -3   2  11      116.59       65.70     17.16 o 
  -2   2  11      340.38      342.32     25.64 o 
  -1   2  11     6222.75     6700.28    126.17 o 
   0   2  11      504.00      503.63     33.83 o 
   1   2  11     6117.72     6657.39    146.85 o 
   2   2  11      345.81      307.82     64.53 o 
   3   2  11      233.18      203.74     43.11 o 
   4   2  11      135.94      167.99     40.49 o 
   5   2  11     3224.54     2868.97     79.85 o 
   6   2  11     2884.22     3005.15     84.61 o 
   7   2  11     1807.32     1591.35     51.57 o 
   8   2  11     4236.24     4277.29    115.70 o 
   9   2  11     1277.97     1265.10     62.11 o 
  10   2  11    10410.02    10668.12    278.35 o 
  11   2  11      259.94      246.35     55.34 o 
  12   2  11      623.73      645.70     93.11 o 
  13   2  11      112.03      117.47     44.72 o 
 -13   3  11      188.21      154.01     64.75 o 
 -12   3  11       57.88      -34.08     38.89 o 
 -11   3  11      132.81       65.15     33.96 o 
 -10   3  11       77.41       63.27     33.36 o 
  -9   3  11     1001.84     1151.66     64.01 o 
  -8   3  11     2857.11     2638.45     73.88 o 
  -7   3  11     1550.53     1462.87     44.51 o 
  -6   3  11     1198.80     1279.21     45.42 o 
  -5   3  11     8324.65     7724.01    143.34 o 
  -4   3  11     1000.28     1114.41     40.74 o 
  -3   3  11     4105.27     3209.61     71.76 o 
  -2   3  11     2868.79     2843.95     68.17 o 
  -1   3  11    23601.48    22654.26    427.70 o 
   0   3  11      507.22      496.46     55.12 o 
   1   3  11    23873.09    23544.48    377.09 o 
   2   3  11     2984.88     2876.54     79.32 o 
   3   3  11     3698.46     2640.63     79.11 o 
   4   3  11      935.34     1081.81     46.75 o 
   5   3  11     8182.41     7518.19    168.45 o 
   6   3  11     1308.20     1371.80     76.47 o 
   7   3  11     1507.05     1444.48     50.02 o 
   8   3  11     2755.34     2638.63     73.36 o 
   9   3  11     1037.88     1261.83     67.32 o 
  10   3  11       78.71       87.66     33.73 o 
  11   3  11      111.07       72.96     33.09 o 
  12   3  11       63.31       69.41     45.37 o 
  13   3  11      189.50      141.06     47.40 o 
 -13   4  11      185.32      114.87     54.35 o 
 -12   4  11      323.48      383.92     61.09 o 
 -11   4  11      592.73      701.47     58.70 o 
 -10   4  11     1086.73     1169.24     65.89 o 
  -9   4  11    12360.16    12581.70    263.02 o 
  -8   4  11      110.46      117.42     25.92 o 
  -7   4  11     5630.82     5434.07    101.41 o 
  -6   4  11      771.21      828.56     35.31 o 
  -5   4  11     5384.45     4959.81    103.76 o 
  -4   4  11     2280.49     2582.34    138.49 o 
  -3   4  11     1463.54     1553.41     49.39 o 
  -2   4  11     8299.55     8338.99    180.59 o 
  -1   4  11      831.81      826.86     39.63 o 
   0   4  11     1762.23     1828.55     53.26 o 
   1   4  11      687.03      696.88     36.27 o 
   2   4  11     8689.75     8843.07    141.27 o 
   3   4  11     1813.93     1927.76     62.20 o 
   4   4  11     2105.90     2257.19     73.24 o 
   5   4  11     5481.69     5071.20    124.42 o 
   6   4  11      816.84      875.13     63.90 o 
   7   4  11     5652.94     5558.89    148.45 o 
   8   4  11      101.04       92.96     26.12 o 
   9   4  11    12434.19    12017.00    226.21 o 
  10   4  11     1075.16     1193.56     66.09 o 
  11   4  11      578.03      689.41     55.98 o 
  12   4  11      314.48      331.72     50.56 o 
  13   4  11      183.07      146.13     50.12 o 
 -13   5  11       76.79      104.51     46.46 o 
 -12   5  11       31.62       77.60     40.53 o 
 -11   5  11      407.87      475.88     49.96 o 
 -10   5  11      433.33      456.02     47.91 o 
  -9   5  11     1298.65     1520.63     91.65 o 
  -8   5  11     2259.07     2067.85     96.58 o 
  -7   5  11     1556.89     1932.46     60.58 o 
  -6   5  11      658.50      652.25     32.86 o 
  -5   5  11     1846.55     1958.28     58.12 o 
  -4   5  11      172.43      195.18     23.57 o 
  -3   5  11     5534.98     5681.53    111.87 o 
  -2   5  11     5894.69     6035.94    138.70 o 
  -1   5  11      402.52      512.02     39.73 o 
   0   5  11      895.06      950.95     39.51 o 
   1   5  11      422.42      486.40     43.80 o 
   2   5  11     5930.36     6195.78    107.77 o 
   3   5  11     5277.00     5386.73    131.93 o 
   4   5  11      228.87      198.55     30.99 o 
   5   5  11     1712.87     1800.05     65.83 o 
   6   5  11      645.05      588.39     43.52 o 
   7   5  11     1580.22     1922.28     60.63 o 
   8   5  11     2334.47     2046.85     65.92 o 
   9   5  11     1239.71     1476.50     57.68 o 
  10   5  11      440.58      418.32     46.04 o 
  11   5  11      402.83      386.76     94.72 o 
  12   5  11       38.34        5.08     33.03 o 
  13   5  11       80.28       46.36     42.22 o 
 -12   6  11       97.59       61.53     39.08 o 
 -11   6  11      564.85      549.09     56.20 o 
 -10   6  11     1847.41     1808.48    124.14 o 
  -9   6  11     2290.17     2216.43     84.40 o 
  -8   6  11      741.09      685.12     55.47 o 
  -7   6  11     2393.61     2576.72     71.10 o 
  -6   6  11      246.28      230.69     25.90 o 
  -5   6  11     7027.98     7019.84    135.74 o 
  -4   6  11     1015.94     1029.25     41.71 o 
  -3   6  11     2638.54     2643.50     79.79 o 
  -2   6  11      660.92      621.80     55.75 o 
  -1   6  11     5504.95     4526.04    117.26 o 
   0   6  11     1633.29     1456.58     50.86 o 
   1   6  11     5381.29     4382.37     85.84 o 
   2   6  11      610.97      556.44     37.28 o 
   3   6  11     2828.03     2889.41     87.85 o 
   4   6  11      999.89     1037.26     54.62 o 
   5   6  11     7188.22     6974.36    165.14 o 
   6   6  11      250.26      231.35     27.26 o 
   7   6  11     2377.31     2482.15     71.76 o 
   8   6  11      749.03      782.49     47.15 o 
   9   6  11     2290.12     2177.33    101.78 o 
  10   6  11     1878.72     1738.20     66.16 o 
  11   6  11      612.98      632.12     55.58 o 
  12   6  11       93.00       55.65     38.10 o 
 -12   7  11      206.45      248.13     48.27 o 
 -11   7  11        1.48      -25.19     33.43 o 
 -10   7  11      117.41      162.70     38.79 o 
  -9   7  11      239.96      308.64     42.77 o 
  -8   7  11     1328.31     1549.81     87.46 o 
  -7   7  11      412.05      419.05     54.66 o 
  -6   7  11      628.51      659.27     40.27 o 
  -5   7  11     3133.47     2860.03     75.59 o 
  -4   7  11      134.70      129.24     26.28 o 
  -3   7  11     4479.04     4328.23    108.72 o 
  -2   7  11      722.49      698.70     80.46 o 
  -1   7  11    18135.52    18048.10    360.85 o 
   0   7  11      354.68      221.13     26.69 o 
   1   7  11    18365.57    17976.81    274.84 o 
   2   7  11      755.50      754.77     33.94 o 
   3   7  11     4275.45     4086.56     96.60 o 
   4   7  11      119.04       90.89     27.74 o 
   5   7  11     3024.30     2783.48     89.68 o 
   6   7  11      657.04      736.65     42.30 o 
   7   7  11      416.43      432.07     36.66 o 
   8   7  11     1265.68     1369.43     67.62 o 
   9   7  11      224.03      315.65     39.38 o 
  10   7  11      127.59      120.49     40.94 o 
  11   7  11        0.23      -32.39     42.41 o 
  12   7  11      207.45      345.16     63.77 o 
 -11   8  11       17.18       -5.96     36.46 o 
 -10   8  11      911.90     1084.98     84.49 o 
  -9   8  11     1431.21     1469.68     74.61 o 
  -8   8  11      540.86      746.92     56.38 o 
  -7   8  11      664.49      710.26     67.15 o 
  -6   8  11     1246.43     1280.06     60.64 o 
  -5   8  11      675.08      622.66     34.10 o 
  -4   8  11      805.88      972.66     71.51 o 
  -3   8  11     1380.68     1466.19     54.49 o 
  -2   8  11      668.02      742.80     94.43 o 
  -1   8  11     1716.77     2154.19     77.28 o 
   0   8  11        2.14      -13.57     16.09 o 
   1   8  11     1667.39     2126.14     55.72 o 
   2   8  11      729.28      769.00     37.30 o 
   3   8  11     1484.00     1611.71     54.78 o 
   4   8  11      751.49      856.10     57.81 o 
   5   8  11      687.11      755.50     42.43 o 
   6   8  11     1285.80     1312.87     50.97 o 
   7   8  11      651.41      722.86     57.55 o 
   8   8  11      502.05      679.74     59.40 o 
   9   8  11     1435.41     1409.95     77.58 o 
  10   8  11      939.39     1224.92     79.91 o 
  11   8  11       18.46       51.62     45.85 o 
 -11   9  11      135.29      142.38     52.87 o 
 -10   9  11       37.00       46.08     43.74 o 
  -9   9  11      466.09      534.01     67.72 o 
  -8   9  11      367.75      433.80     55.01 o 
  -7   9  11      515.47      463.36     56.55 o 
  -6   9  11     1557.03     1515.46     67.03 o 
  -5   9  11      836.18      890.57     85.36 o 
  -4   9  11     1367.67     1365.69     57.92 o 
  -3   9  11     3250.94     3179.14    101.87 o 
  -2   9  11     1917.90     1853.10     75.13 o 
  -1   9  11     3211.34     3268.26    104.40 o 
   0   9  11       83.82       12.87     18.83 o 
   1   9  11     3285.62     3341.22     75.12 o 
   2   9  11     1960.60     1850.25     53.39 o 
   3   9  11     3242.77     3306.21     85.67 o 
   4   9  11     1385.47     1272.36     51.98 o 
   5   9  11      814.72      893.97     65.35 o 
   6   9  11     1545.89     1478.68     69.76 o 
   7   9  11      567.16      537.97     53.21 o 
   8   9  11      409.75      424.13     52.01 o 
   9   9  11      460.22      467.23     55.12 o 
  10   9  11       28.34      -12.38     40.35 o 
  11   9  11      126.11      113.25     45.92 o 
 -10  10  11       89.26       29.17     47.88 o 
  -9  10  11      833.49      970.77    150.30 o 
  -8  10  11       23.60       -2.59     46.32 o 
  -7  10  11      522.67      658.67     66.62 o 
  -6  10  11      420.67      516.39    124.78 o 
  -5  10  11     1579.09     1487.58     80.75 o 
  -4  10  11     1819.46     1966.65     91.01 o 
  -3  10  11      717.80      677.42     55.11 o 
  -2  10  11     1707.26     1728.10     76.21 o 
  -1  10  11      216.62      281.45     34.85 o 
   0  10  11     1899.34     2000.30     68.36 o 
   1  10  11      191.67      235.83     33.60 o 
   2  10  11     1673.45     1755.40     54.17 o 
   3  10  11      732.53      711.32     60.72 o 
   4  10  11     1801.44     1848.89     65.00 o 
   5  10  11     1540.08     1465.20     57.80 o 
   6  10  11      418.13      511.69     52.18 o 
   7  10  11      469.36      546.54     55.27 o 
   8  10  11       19.85      -45.03     34.77 o 
   9  10  11      809.47      897.55     72.58 o 
  10  10  11       91.00       56.87     48.76 o 
 -10  11  11       38.95        4.22     46.54 o 
  -9  11  11       96.32      119.26    108.71 o 
  -8  11  11      198.57      163.64     51.55 o 
  -7  11  11       42.23       11.04     40.62 o 
  -6  11  11       86.61       75.73     63.81 o 
  -5  11  11      145.37      135.23     41.97 o 
  -4  11  11       96.80      130.07     44.43 o 
  -3  11  11      198.81      177.57     31.95 o 
  -2  11  11      350.19      428.32     46.63 o 
  -1  11  11     1024.38     1072.25     62.35 o 
   0  11  11      437.21      618.73     48.31 o 
   1  11  11     1044.19     1133.12     60.56 o 
   2  11  11      359.47      356.72     48.39 o 
   3  11  11      174.70      118.70     41.79 o 
   4  11  11      104.64       24.90     35.53 o 
   5  11  11      141.95      214.67     59.45 o 
   6  11  11       88.35       71.29     36.26 o 
   7  11  11       46.47       82.86     38.57 o 
   8  11  11      188.38      196.59     48.00 o 
   9  11  11       84.35      119.60     46.36 o 
  10  11  11       39.94        3.46     41.39 o 
  -9  12  11        5.31      -67.62     45.08 o 
  -8  12  11      131.35      114.78     49.34 o 
  -7  12  11       17.36      -32.14     56.72 o 
  -6  12  11      175.06      180.45     51.99 o 
  -5  12  11       85.56       48.59     37.88 o 
  -4  12  11      334.49      293.52     45.42 o 
  -3  12  11      239.63      174.36     44.19 o 
  -2  12  11      167.13      165.92     41.34 o 
  -1  12  11      559.22      576.57     49.39 o 
   0  12  11      288.94      227.28     57.03 o 
   1  12  11      553.29      596.13     49.59 o 
   2  12  11      151.93      108.23     39.30 o 
   3  12  11      255.72      185.98     45.06 o 
   4  12  11      335.46      330.17     55.32 o 
   5  12  11       96.07       94.46     52.77 o 
   6  12  11      179.94       81.93     56.24 o 
   7  12  11       12.11      -43.53     47.15 o 
   8  12  11      120.47       52.32     55.87 o 
   9  12  11        2.84      -78.73     52.49 o 
  -8  13  11      263.06      314.21    113.91 o 
  -7  13  11        9.86      -56.72     65.22 o 
  -6  13  11      462.87      524.63    104.93 o 
  -5  13  11      183.46      243.23     60.43 o 
  -4  13  11      467.32      471.98    120.38 o 
  -3  13  11     1034.77     1191.30    163.82 o 
  -2  13  11      260.23      130.01     38.66 o 
  -1  13  11     1831.98     1898.14     74.06 o 
   0  13  11       15.87       15.56     31.32 o 
   1  13  11     1852.40     1882.12     73.90 o 
   2  13  11      255.49      246.87     80.47 o 
   3  13  11     1028.05     1092.81     77.75 o 
   4  13  11      453.78      402.44     70.62 o 
   5  13  11      170.67      205.83     63.14 o 
   6  13  11      459.68      477.10     77.79 o 
   7  13  11       12.02      -17.17     54.23 o 
   8  13  11      271.06      414.45    109.18 o 
  -7  14  11       56.86       20.55     47.47 o 
  -6  14  11      201.90      179.37     86.02 o 
  -5  14  11      188.25      232.83     64.58 o 
  -4  14  11      342.33      205.69     65.82 o 
  -3  14  11      128.59       83.92     45.79 o 
  -2  14  11      557.62      551.75     52.55 o 
  -1  14  11       81.70       53.37     37.15 o 
   0  14  11      746.79      671.21     57.07 o 
   1  14  11       84.86       80.78     44.40 o 
   2  14  11      557.30      637.13     75.31 o 
   3  14  11      138.27       53.77     54.27 o 
   4  14  11      346.14      285.83     69.66 o 
   5  14  11      184.25      121.25     55.63 o 
   6  14  11      210.51      105.10     76.10 o 
   7  14  11       52.89      108.70     58.81 o 
  -5  15  11       45.11       -9.75     53.11 o 
  -4  15  11      129.33      123.38     52.82 o 
  -3  15  11       53.83       17.96     42.36 o 
  -2  15  11       84.09       85.15     46.88 o 
  -1  15  11       34.75       32.67     37.47 o 
   0  15  11       98.19       87.88     45.84 o 
   1  15  11       33.85       22.80     40.75 o 
   2  15  11       85.11       76.49     46.30 o 
   3  15  11       52.00      -36.79     51.10 o 
   4  15  11      134.52       73.73     83.18 o 
   5  15  11       46.23      -38.38     42.62 o 
  -3  16  11       26.27      -36.49     46.62 o 
  -2  16  11      162.38      153.46     51.06 o 
  -1  16  11       14.52      -54.09     36.06 o 
   0  16  11      182.92      198.56     68.19 o 
   1  16  11       13.68      -58.66     47.31 o 
   2  16  11      154.84       70.88     57.42 o 
   3  16  11       23.99      -62.03     64.75 o 
   0   0  12    34352.93    37322.60    817.09 o 
   1   0  12        0.03      -11.61     15.01 o 
   2   0  12     6514.24     6720.22    148.44 o 
   3   0  12       19.79        3.19     17.40 o 
   4   0  12     3631.55     3331.58     74.79 o 
   5   0  12      665.29      831.51     33.12 o 
   6   0  12      980.66      952.60     48.76 o 
   7   0  12     1567.72     1530.42     61.81 o 
   8   0  12        0.39       50.08     24.05 o 
   9   0  12     5281.31     4802.11    110.82 o 
  10   0  12       44.07       50.26     29.45 o 
  11   0  12        8.80       -9.93     47.74 o 
  12   0  12       17.88        1.72     87.44 o 
  13   0  12      122.07       43.45     51.99 o 
 -13   1  12      157.85      118.87     47.88 o 
 -12   1  12      176.49      246.99     86.02 o 
 -11   1  12      734.04      717.00     72.41 o 
 -10   1  12      342.84      349.79     44.83 o 
  -9   1  12      531.12      451.27     48.98 o 
  -8   1  12     6611.24     6296.63    197.70 o 
  -7   1  12      475.86      492.74     35.26 o 
  -6   1  12     3154.66     2666.99     69.89 o 
  -5   1  12      508.85      542.14     33.85 o 
  -4   1  12     4655.27     3940.83     88.34 o 
  -3   1  12      525.53      541.94     31.66 o 
  -2   1  12    27033.39    24642.88    399.73 o 
  -1   1  12      697.21      628.75     37.84 o 
   0   1  12    93232.92    89900.43   1557.89 o 
   1   1  12      714.20      632.70     38.88 o 
   2   1  12    27366.61    26026.31    567.82 o 
   3   1  12      581.59      560.57     34.01 o 
   4   1  12     4647.64     4061.79    167.57 o 
   5   1  12      510.90      616.18     38.33 o 
   6   1  12     3183.48     2666.32    146.46 o 
   7   1  12      473.02      438.23     33.45 o 
   8   1  12     6486.33     6178.78    129.83 o 
   9   1  12      557.71      698.81     52.68 o 
  10   1  12      306.66      468.03     48.82 o 
  11   1  12      695.74      548.00     66.64 o 
  12   1  12      178.98      217.55     52.35 o 
  13   1  12      153.19       87.48     51.52 o 
 -13   2  12      106.72       86.24     50.68 o 
 -12   2  12      776.97      822.53     77.40 o 
 -11   2  12      242.43      163.65     49.65 o 
 -10   2  12     7949.32     7447.56    181.44 o 
  -9   2  12       79.02      117.73     28.50 o 
  -8   2  12    14657.34    14719.57    256.66 o 
  -7   2  12      566.22      489.79     30.99 o 
  -6   2  12     8018.20     8368.35    158.54 o 
  -5   2  12     1110.30      875.08     39.42 o 
  -4   2  12     3310.18     3177.05     86.23 o 
  -3   2  12      874.06      867.77     37.89 o 
  -2   2  12     6758.01     6398.39    122.53 o 
  -1   2  12     3059.02     2986.47     72.31 o 
   0   2  12     4102.87     3665.75     94.40 o 
   1   2  12     3169.11     3132.74    102.93 o 
   2   2  12     6546.49     6096.99    141.15 o 
   3   2  12      860.22      801.11     41.49 o 
   4   2  12     3136.84     2816.70     81.81 o 
   5   2  12     1083.54      810.34     64.45 o 
   6   2  12     8043.98     8677.91    186.56 o 
   7   2  12      548.77      503.02     34.18 o 
   8   2  12    14703.60    14588.93    297.09 o 
   9   2  12       70.88      103.41     32.63 o 
  10   2  12     7884.86     7542.41    289.65 o 
  11   2  12      238.97      187.38     36.93 o 
  12   2  12      789.33      822.78     85.08 o 
  13   2  12      105.35      118.75     64.75 o 
 -13   3  12      182.33      140.87     48.43 o 
 -12   3  12      175.34      244.64     57.15 o 
 -11   3  12      376.30      338.91     46.97 o 
 -10   3  12      258.74      280.53     40.84 o 
  -9   3  12      488.06      489.80     46.93 o 
  -8   3  12     5563.07     6055.69    128.71 o 
  -7   3  12      122.25      137.40     22.45 o 
  -6   3  12     1814.29     1998.88     59.23 o 
  -5   3  12      516.38      499.09     41.48 o 
  -4   3  12     3192.17     3066.57     75.17 o 
  -3   3  12       58.93       -6.69     15.55 o 
  -2   3  12     2233.97     1946.47     55.96 o 
  -1   3  12      220.03      268.57     25.37 o 
   0   3  12     7986.86     6913.33    152.06 o 
   1   3  12      224.72      318.50     31.69 o 
   2   3  12     2341.81     2055.73     65.31 o 
   3   3  12       56.22       28.33     20.78 o 
   4   3  12     3381.80     3202.71     88.51 o 
   5   3  12      543.50      541.12     41.12 o 
   6   3  12     1691.34     1964.61     68.22 o 
   7   3  12      131.43      123.87     24.76 o 
   8   3  12     5574.06     6038.71    149.62 o 
   9   3  12      477.70      493.18     45.84 o 
  10   3  12      325.90      388.49     44.13 o 
  11   3  12      391.80      329.87     45.11 o 
  12   3  12      174.55       89.20     44.36 o 
  13   3  12      184.80      140.06     75.62 o 
 -13   4  12      215.42      232.06     56.10 o 
 -12   4  12      415.41      421.61     64.75 o 
 -11   4  12      200.34      173.80     74.45 o 
 -10   4  12      884.27      968.31     70.10 o 
  -9   4  12     3576.32     3463.45    144.39 o 
  -8   4  12     2866.73     2750.99     78.79 o 
  -7   4  12      465.36      480.90     31.07 o 
  -6   4  12     1527.02     1368.43     48.36 o 
  -5   4  12      199.51      266.51     34.52 o 
  -4   4  12     3718.07     3909.51    100.15 o 
  -3   4  12     1493.48     1551.55     50.02 o 
  -2   4  12     5675.92     5531.33    111.12 o 
  -1   4  12      652.26      729.14     42.87 o 
   0   4  12    17341.92    17433.95    294.29 o 
   1   4  12      706.41      762.60     36.48 o 
   2   4  12     5523.17     5339.90    129.97 o 
   3   4  12     1504.47     1481.68     57.11 o 
   4   4  12     3746.31     3954.85    105.14 o 
   5   4  12      183.05      182.70     30.50 o 
   6   4  12     1532.57     1362.94     57.22 o 
   7   4  12      456.74      436.97     35.33 o 
   8   4  12     2842.99     2570.10     75.50 o 
   9   4  12     3592.40     3920.60    113.12 o 
  10   4  12      877.38     1036.57     73.18 o 
  11   4  12      218.13      209.41     43.11 o 
  12   4  12      426.95      386.63     50.00 o 
  13   4  12      217.60      247.18     56.34 o 
 -12   5  12      113.86      100.35     47.01 o 
 -11   5  12     1094.52     1016.44     86.16 o 
 -10   5  12      123.19      122.41     36.32 o 
  -9   5  12      428.80      477.97     49.82 o 
  -8   5  12     1399.46     1581.98     92.79 o 
  -7   5  12      622.18      788.84     49.94 o 
  -6   5  12     2051.24     1924.84     58.30 o 
  -5   5  12      342.94      383.76     31.21 o 
  -4   5  12     6529.66     6160.37    123.52 o 
  -3   5  12       66.00      110.60     21.30 o 
  -2   5  12    17535.22    17782.68    340.30 o 
  -1   5  12      451.88      517.43     41.56 o 
   0   5  12    45653.46    48633.09    764.83 o 
   1   5  12      452.25      419.32     31.33 o 
   2   5  12    17677.00    17644.01    268.41 o 
   3   5  12       72.83       88.52     26.30 o 
   4   5  12     6739.95     6186.13    147.63 o 
   5   5  12      338.40      362.93     37.95 o 
   6   5  12     2080.00     1956.47     93.52 o 
   7   5  12      594.37      673.26     42.98 o 
   8   5  12     1327.05     1409.67     55.66 o 
   9   5  12      417.58      508.62     55.05 o 
  10   5  12      120.41       70.03     33.38 o 
  11   5  12     1080.03     1152.90     70.65 o 
  12   5  12      116.25       91.32     37.88 o 
 -12   6  12       75.64       53.53     39.65 o 
 -11   6  12      223.47      161.31     40.77 o 
 -10   6  12      901.14      899.22     64.76 o 
  -9   6  12       92.11      116.63     34.51 o 
  -8   6  12     2590.25     2527.08     89.75 o 
  -7   6  12      510.48      587.52     40.20 o 
  -6   6  12     2893.90     2618.86     85.78 o 
  -5   6  12      656.71      794.85     56.62 o 
  -4   6  12     2604.70     2809.85     71.11 o 
  -3   6  12      835.98      829.06     76.43 o 
  -2   6  12     5335.06     5342.85    127.85 o 
  -1   6  12     2772.55     2563.73     91.38 o 
   0   6  12     3579.34     3488.98     84.79 o 
   1   6  12     2822.97     2639.80     70.64 o 
   2   6  12     5225.27     5155.90     97.83 o 
   3   6  12      797.50      819.61     43.02 o 
   4   6  12     2445.27     2472.16     83.46 o 
   5   6  12      639.80      898.81     55.86 o 
   6   6  12     2888.20     2637.63     72.75 o 
   7   6  12      505.16      535.58     43.93 o 
   8   6  12     2625.24     2431.59     74.86 o 
   9   6  12      109.41      109.13     50.35 o 
  10   6  12      860.81      962.80     64.57 o 
  11   6  12      206.25      162.81     41.43 o 
  12   6  12       84.13       60.61     45.93 o 
 -12   7  12       57.45       26.97     38.15 o 
 -11   7  12       36.91        2.36     35.56 o 
 -10   7  12       63.68       38.26     34.74 o 
  -9   7  12       46.51       73.57     33.95 o 
  -8   7  12     3021.84     3006.56    101.50 o 
  -7   7  12      328.55      330.32     41.29 o 
  -6   7  12     1264.33     1269.41     90.35 o 
  -5   7  12     1025.65      954.76     43.57 o 
  -4   7  12     3054.64     2954.36     76.10 o 
  -3   7  12      644.22      704.67     44.44 o 
  -2   7  12     4214.36     3850.74    112.07 o 
  -1   7  12     1315.91     1308.05     62.15 o 
   0   7  12     3410.11     2939.34     76.84 o 
   1   7  12     1332.07     1395.99     43.97 o 
   2   7  12     4352.23     4074.91     82.69 o 
   3   7  12      653.74      684.24     67.63 o 
   4   7  12     3141.56     3018.29    106.72 o 
   5   7  12     1072.06     1028.37     57.95 o 
   6   7  12     1248.32     1271.11     50.13 o 
   7   7  12      324.78      226.93     31.52 o 
   8   7  12     2965.31     3080.02     85.90 o 
   9   7  12       56.10        9.16     27.81 o 
  10   7  12       88.18       39.10     43.02 o 
  11   7  12       42.20       12.27     49.28 o 
  12   7  12       55.04       24.58     47.51 o 
 -11   8  12       50.29       -9.74     38.46 o 
 -10   8  12      957.43      992.44     69.98 o 
  -9   8  12      480.34      502.05     58.40 o 
  -8   8  12     3108.09     3506.18    112.16 o 
  -7   8  12       13.30      -27.71     25.79 o 
  -6   8  12     2443.46     2810.64     77.58 o 
  -5   8  12      497.75      440.36     34.36 o 
  -4   8  12     2268.78     2184.86     74.98 o 
  -3   8  12     2261.65     2319.37     76.67 o 
  -2   8  12      726.92      893.16     57.54 o 
  -1   8  12     2255.60     2253.01     81.85 o 
   0   8  12       93.25       74.64     20.44 o 
   1   8  12     2277.66     2416.40     61.14 o 
   2   8  12      646.60      636.52     37.21 o 
   3   8  12     2252.81     2151.32     67.53 o 
   4   8  12     2255.02     2168.53     75.60 o 
   5   8  12      484.17      421.59     44.95 o 
   6   8  12     2427.46     2711.52     94.42 o 
   7   8  12       15.82      -20.03     28.76 o 
   8   8  12     3141.52     3532.78    115.46 o 
   9   8  12      481.62      444.77     58.04 o 
  10   8  12      945.07     1153.16    118.29 o 
  11   8  12       49.78       15.87     46.16 o 
 -11   9  12      459.91      496.31     71.07 o 
 -10   9  12      222.65      226.49     56.80 o 
  -9   9  12      156.32      167.80     49.63 o 
  -8   9  12       22.63       19.34     31.46 o 
  -7   9  12      314.95      242.31     40.10 o 
  -6   9  12      388.01      485.43     56.04 o 
  -5   9  12      203.05      119.86     27.89 o 
  -4   9  12     1461.00     1600.85     65.11 o 
  -3   9  12      181.30      199.13     38.94 o 
  -2   9  12     1320.98     1305.18     68.78 o 
  -1   9  12      339.10      378.35     94.08 o 
   0   9  12     2912.59     2618.83     83.66 o 
   1   9  12      307.71      294.22     28.83 o 
   2   9  12     1312.17     1173.16     65.51 o 
   3   9  12      164.14      103.65     26.26 o 
   4   9  12     1507.19     1579.50     90.46 o 
   5   9  12      180.54      191.46     54.71 o 
   6   9  12      387.70      452.38     48.04 o 
   7   9  12      287.35      215.98     41.14 o 
   8   9  12       13.74       43.31     35.76 o 
   9   9  12      145.74      195.16     46.20 o 
  10   9  12      214.98      151.37     42.33 o 
  11   9  12      465.80      354.23     75.15 o 
 -10  10  12       22.40      -63.02     42.02 o 
  -9  10  12       57.59       -4.02     41.78 o 
  -8  10  12       28.63       -0.32     40.20 o 
  -7  10  12       36.85       12.35     37.93 o 
  -6  10  12      157.85      195.68     46.53 o 
  -5  10  12       64.99       35.13     35.38 o 
  -4  10  12      974.68      988.59     77.04 o 
  -3  10  12       79.17        7.69     31.57 o 
  -2  10  12     2224.09     2295.20     87.09 o 
  -1  10  12      331.61      388.44     40.12 o 
   0  10  12     1810.89     2038.77     69.35 o 
   1  10  12      318.60      311.58     55.67 o 
   2  10  12     2223.92     2281.29     71.66 o 
   3  10  12       76.11       87.65     30.02 o 
   4  10  12      938.13     1034.98     66.28 o 
   5  10  12       76.92       13.42     27.82 o 
   6  10  12      165.01      146.15     39.65 o 
   7  10  12       43.97       33.51     35.87 o 
   8  10  12       31.28       46.26     37.86 o 
   9  10  12       75.01       12.30     48.57 o 
  10  10  12       26.19       10.25     43.64 o 
  -9  11  12       95.18       85.71     51.99 o 
  -8  11  12      324.88      402.32     62.57 o 
  -7  11  12      295.55      404.54     65.70 o 
  -6  11  12      547.28      702.13     69.95 o 
  -5  11  12      341.25      438.49     58.05 o 
  -4  11  12     2313.38     2059.55     97.70 o 
  -3  11  12      242.36      357.58     59.11 o 
  -2  11  12     2973.75     3147.38     92.98 o 
  -1  11  12      239.32      179.83     35.85 o 
   0  11  12     2477.52     2784.19     85.46 o 
   1  11  12      248.31      205.50     35.14 o 
   2  11  12     3000.26     3184.73    107.89 o 
   3  11  12      244.78      193.36     42.36 o 
   4  11  12     2319.95     2171.69     87.16 o 
   5  11  12      372.28      379.16    124.30 o 
   6  11  12      543.23      648.76     60.13 o 
   7  11  12      301.39      438.09     55.05 o 
   8  11  12      307.69      427.39     57.64 o 
   9  11  12      100.21       99.53     45.42 o 
  -9  12  12       30.48      -29.85     44.58 o 
  -8  12  12      493.81      567.28     71.51 o 
  -7  12  12       35.24       34.81    101.62 o 
  -6  12  12      860.37      923.95    190.00 o 
  -5  12  12      273.16      314.43     55.18 o 
  -4  12  12     1011.01     1117.11     82.40 o 
  -3  12  12      758.28      770.71     57.77 o 
  -2  12  12      357.87      410.10     45.43 o 
  -1  12  12     1257.34     1317.28     75.99 o 
   0  12  12       68.49        8.12     30.53 o 
   1  12  12     1245.69     1426.45     79.53 o 
   2  12  12      341.07      346.06     50.47 o 
   3  12  12      756.72      773.47     93.41 o 
   4  12  12     1032.54     1292.33     79.52 o 
   5  12  12      269.77      273.80     92.17 o 
   6  12  12      871.78      787.28    130.45 o 
   7  12  12       33.21      -66.57     49.91 o 
   8  12  12      505.50      600.59     89.17 o 
   9  12  12       36.79      -16.60     60.43 o 
  -7  13  12       28.30      -86.97     67.12 o 
  -6  13  12      126.12       32.14     58.61 o 
  -5  13  12      172.12      158.81     75.62 o 
  -4  13  12      140.74      149.39     63.73 o 
  -3  13  12      215.46      205.56     50.32 o 
  -2  13  12       31.94       -9.25     32.49 o 
  -1  13  12      494.98      668.69     54.22 o 
   0  13  12       45.80       37.92     34.77 o 
   1  13  12      474.56      617.80     61.62 o 
   2  13  12       33.53       54.25     41.28 o 
   3  13  12      198.35      194.64     47.14 o 
   4  13  12      141.40       73.04     96.89 o 
   5  13  12      165.54       60.74     52.66 o 
   6  13  12      127.40       98.94     58.82 o 
   7  13  12       28.86        7.67     83.66 o 
  -6  14  12       50.81       11.61     53.11 o 
  -5  14  12       46.90       29.09     53.15 o 
  -4  14  12      104.77       90.23     49.19 o 
  -3  14  12      201.69      105.31     48.70 o 
  -2  14  12      218.81      218.59     43.91 o 
  -1  14  12      320.43      389.02     66.87 o 
   0  14  12      249.21       86.50     48.69 o 
   1  14  12      319.06      287.76     53.41 o 
   2  14  12      228.96      227.25     50.04 o 
   3  14  12      206.70      369.34     95.95 o 
   4  14  12      102.56      -45.40     54.63 o 
   5  14  12       49.12       83.69     54.37 o 
   6  14  12       44.40       62.91     56.48 o 
  -4  15  12      164.14      145.24     54.77 o 
  -3  15  12       87.41       34.85     44.48 o 
  -2  15  12      295.30      268.16     58.06 o 
  -1  15  12       16.23      -40.29     34.98 o 
   0  15  12      247.26      168.73     92.80 o 
   1  15  12       16.14      -47.40     41.44 o 
   2  15  12      291.83      247.85     53.04 o 
   3  15  12       87.77      -66.36     55.67 o 
   4  15  12      159.29      220.11     87.91 o 
  -1  16  12      157.60      130.51     52.62 o 
   0  16  12       15.01       15.08     48.72 o 
   1  16  12      156.37      122.04     49.75 o 
   1   0  13        0.40      -18.75     16.51 o 
   2   0  13     1375.33     1386.27     65.84 o 
   3   0  13      385.13      399.90     35.01 o 
   4   0  13      356.96      280.58     26.74 o 
   5   0  13       22.52       -0.40     20.88 o 
   6   0  13      443.70      545.35     42.92 o 
   7   0  13      258.86      135.03     30.52 o 
   8   0  13        5.30        9.69     21.72 o 
   9   0  13        0.49      -18.44     22.65 o 
  10   0  13       37.37       71.00     33.35 o 
  11   0  13      213.57      241.07     71.84 o 
  12   0  13      434.23      442.18     96.42 o 
  13   0  13       31.82       -4.48     37.65 o 
 -13   1  13      184.44      176.63     62.39 o 
 -12   1  13      640.64      729.17     76.84 o 
 -11   1  13     1242.00     1221.35     92.05 o 
 -10   1  13     1527.34     1498.74     70.32 o 
  -9   1  13     2583.19     2444.99     73.23 o 
  -8   1  13     1590.15     1642.20     51.85 o 
  -7   1  13     7162.26     6580.13    119.79 o 
  -6   1  13      525.72      484.16     34.61 o 
  -5   1  13     8324.12     7536.00    150.69 o 
  -4   1  13      273.79      215.90     25.79 o 
  -3   1  13     3988.59     4036.92    105.88 o 
  -2   1  13       50.52      105.79     35.63 o 
  -1   1  13      772.51      570.35     38.73 o 
   0   1  13      744.40      836.09    103.04 o 
   1   1  13      876.07      704.09     42.14 o 
   2   1  13       45.95       40.32     36.02 o 
   3   1  13     4015.39     4105.64    310.05 o 
   4   1  13      302.10      256.00     28.67 o 
   5   1  13     8327.57     8045.65    171.72 o 
   6   1  13      531.98      491.93     51.26 o 
   7   1  13     7095.89     6501.57    288.78 o 
   8   1  13     1605.97     1699.53     59.54 o 
   9   1  13     2482.52     2295.76     88.09 o 
  10   1  13     1530.46     1628.27     71.89 o 
  11   1  13     1274.40     1295.93     88.29 o 
  12   1  13      620.02      534.91    102.09 o 
  13   1  13      187.54       88.35     86.49 o 
 -13   2  13      132.24      115.57     44.67 o 
 -12   2  13       57.12      126.10     48.30 o 
 -11   2  13      209.15      145.93     47.63 o 
 -10   2  13      199.20      155.64     50.28 o 
  -9   2  13        8.15       24.43     25.10 o 
  -8   2  13      536.28      559.71     36.63 o 
  -7   2  13     1101.27     1142.29     43.08 o 
  -6   2  13      108.19      125.60     27.56 o 
  -5   2  13     6908.89     6603.06    131.90 o 
  -4   2  13      472.42      411.25     31.06 o 
  -3   2  13    17142.61    16346.57    273.98 o 
  -2   2  13      134.37       77.80     19.46 o 
  -1   2  13    20663.99    20963.90    343.13 o 
   0   2  13      178.61      163.64     26.20 o 
   1   2  13    20469.16    21135.80    483.59 o 
   2   2  13      136.23      109.52     24.92 o 
   3   2  13    16994.07    16135.96    319.97 o 
   4   2  13      466.30      444.24     50.59 o 
   5   2  13     6915.72     6624.34    152.52 o 
   6   2  13      102.32       94.15     26.67 o 
   7   2  13     1096.98     1103.05     57.18 o 
   8   2  13      502.46      507.63     44.15 o 
   9   2  13        8.95       12.43     28.37 o 
  10   2  13      204.86      268.57     43.87 o 
  11   2  13      210.74      226.71     70.37 o 
  12   2  13       58.50      -27.01     39.10 o 
  13   2  13      132.80      133.19     51.00 o 
 -13   3  13        9.26       23.13     46.33 o 
 -12   3  13     1014.38      926.25     83.54 o 
 -11   3  13      299.50      308.05     46.74 o 
 -10   3  13     1899.62     1795.27     77.80 o 
  -9   3  13      474.61      478.41     46.99 o 
  -8   3  13     1839.66     1738.24     60.81 o 
  -7   3  13      116.52       76.74     28.47 o 
  -6   3  13      983.94     1064.12     45.76 o 
  -5   3  13      513.02      485.19     34.10 o 
  -4   3  13      212.26      251.33     32.17 o 
  -3   3  13      391.22      421.87     32.07 o 
  -2   3  13      194.17      224.90     25.00 o 
  -1   3  13      492.08      484.44     32.09 o 
   0   3  13        3.60      -10.82     17.94 o 
   1   3  13      474.44      491.34     39.51 o 
   2   3  13      211.68      194.11     29.17 o 
   3   3  13      402.55      360.21     50.79 o 
   4   3  13      197.26      185.64     29.46 o 
   5   3  13      492.88      520.66     50.75 o 
   6   3  13      978.55     1094.10     60.51 o 
   7   3  13      135.07      134.10     30.57 o 
   8   3  13     1819.68     1619.31     68.42 o 
   9   3  13      479.98      563.87     49.82 o 
  10   3  13     1884.10     1585.51     72.69 o 
  11   3  13      288.22      254.67     54.90 o 
  12   3  13     1012.30      938.43    249.55 o 
  13   3  13        8.85      -10.64     41.01 o 
 -12   4  13       62.34       81.89     50.74 o 
 -11   4  13      316.34      284.40     73.56 o 
 -10   4  13       28.29      -20.41     31.25 o 
  -9   4  13      286.51      324.78     44.56 o 
  -8   4  13      308.79      291.15     41.00 o 
  -7   4  13      601.83      650.24     36.68 o 
  -6   4  13      690.31      841.47     77.00 o 
  -5   4  13     3953.70     3918.27     98.92 o 
  -4   4  13      930.15     1029.21     42.98 o 
  -3   4  13     9663.65     9231.43    170.92 o 
  -2   4  13     1461.93     1544.88     51.63 o 
  -1   4  13     3814.19     3725.61    100.93 o 
   0   4  13        9.20       18.46     18.13 o 
   1   4  13     3732.83     3813.39     88.73 o 
   2   4  13     1445.06     1544.11     59.91 o 
   3   4  13     9696.91     9355.30    201.98 o 
   4   4  13      857.12      976.70     50.63 o 
   5   4  13     3863.94     3752.38    105.64 o 
   6   4  13      691.47      673.42     44.81 o 
   7   4  13      575.59      787.80     55.78 o 
   8   4  13      270.78      289.83     38.70 o 
   9   4  13      277.01      351.45     43.19 o 
  10   4  13       29.78      -21.20     31.48 o 
  11   4  13      307.21      241.54     43.61 o 
  12   4  13       67.60       71.52     34.75 o 
 -12   5  13        2.06      -17.76     45.88 o 
 -11   5  13     1320.24     1632.67     79.91 o 
 -10   5  13       95.84       60.43     41.46 o 
  -9   5  13     2912.51     2953.51    121.10 o 
  -8   5  13        3.05       -2.03     28.83 o 
  -7   5  13     8501.50     8311.83    164.68 o 
  -6   5  13      234.02      199.07     34.00 o 
  -5   5  13     7095.63     7061.42    141.56 o 
  -4   5  13      594.44      600.67     37.20 o 
  -3   5  13     5327.26     5241.78    112.68 o 
  -2   5  13     1665.23     1695.72     93.77 o 
  -1   5  13      497.73      677.13     54.70 o 
   0   5  13     4831.08     4700.60    113.52 o 
   1   5  13      480.35      538.64     42.79 o 
   2   5  13     1740.33     1797.51     47.87 o 
   3   5  13     5386.95     5462.08    179.97 o 
   4   5  13      580.92      537.00     43.64 o 
   5   5  13     7159.61     7465.61    171.71 o 
   6   5  13      244.21      199.11     34.36 o 
   7   5  13     8534.27     8544.13    167.61 o 
   8   5  13        3.90      -37.62     26.56 o 
   9   5  13     2818.40     2987.52     99.04 o 
  10   5  13       97.96       62.12     33.42 o 
  11   5  13     1330.69     1384.22     77.05 o 
  12   5  13        1.36      -28.33     36.53 o 
 -12   6  13      180.49      145.54     44.35 o 
 -11   6  13      384.91      362.98     50.88 o 
 -10   6  13      221.19      233.13     48.43 o 
  -9   6  13      105.32       88.74     35.03 o 
  -8   6  13      304.75      337.78     43.81 o 
  -7   6  13      334.14      291.11     33.56 o 
  -6   6  13        8.40      -28.70     21.13 o 
  -5   6  13      527.49      606.82     38.43 o 
  -4   6  13       37.66       52.53     21.01 o 
  -3   6  13     2614.21     2431.39     67.77 o 
  -2   6  13      255.35      274.67     33.05 o 
  -1   6  13     8133.09     7622.03    179.21 o 
   0   6  13       11.16       -4.61     19.10 o 
   1   6  13     8090.09     7692.34    151.79 o 
   2   6  13      254.14      253.03     24.38 o 
   3   6  13     2634.30     2379.85     68.54 o 
   4   6  13       42.73       44.77     27.32 o 
   5   6  13      544.47      592.58     48.42 o 
   6   6  13        7.52       12.83     27.39 o 
   7   6  13      326.57      267.58     45.57 o 
   8   6  13      281.63      347.18     36.90 o 
   9   6  13      109.86       34.16     32.01 o 
  10   6  13      229.18      223.15     42.20 o 
  11   6  13      383.67      435.25     52.98 o 
  12   6  13      193.82      198.44     42.25 o 
 -11   7  13       26.44       10.78     36.85 o 
 -10   7  13      961.67     1274.75     76.33 o 
  -9   7  13        1.49      -21.42     29.59 o 
  -8   7  13      585.75      639.48     54.44 o 
  -7   7  13      770.50      632.68     52.14 o 
  -6   7  13      302.03      295.57     32.78 o 
  -5   7  13      703.09      614.75     39.20 o 
  -4   7  13       53.77       44.47     21.76 o 
  -3   7  13      612.21      562.00     72.31 o 
  -2   7  13      204.45      144.86     35.38 o 
  -1   7  13      109.25       70.50     30.14 o 
   0   7  13      813.09      829.41     46.18 o 
   1   7  13      109.29      122.16     22.06 o 
   2   7  13      181.88       99.50     27.97 o 
   3   7  13      641.13      754.60     43.70 o 
   4   7  13       48.13       28.52     28.25 o 
   5   7  13      723.50      632.48     50.54 o 
   6   7  13      302.82      235.82     30.72 o 
   7   7  13      782.39      706.38     57.85 o 
   8   7  13      579.34      615.83     47.01 o 
   9   7  13        0.19      -44.59     29.73 o 
  10   7  13      932.96     1273.33     96.86 o 
  11   7  13       37.58      108.62     50.68 o 
 -11   8  13      106.09       53.94     39.73 o 
 -10   8  13      136.73       99.51     40.71 o 
  -9   8  13      334.90      311.64     47.05 o 
  -8   8  13      975.09     1324.29     75.66 o 
  -7   8  13      349.84      358.50     45.55 o 
  -6   8  13     1063.90     1264.56     62.63 o 
  -5   8  13     1805.11     1772.44     59.79 o 
  -4   8  13      902.29     1006.63     57.01 o 
  -3   8  13     8007.78     7782.66    236.36 o 
  -2   8  13      672.52      671.35     53.27 o 
  -1   8  13     8533.25     8679.98    238.94 o 
   0   8  13       68.79       94.39     24.59 o 
   1   8  13     8393.34     8516.23    150.08 o 
   2   8  13      668.57      652.36     43.60 o 
   3   8  13     7949.43     7600.76    170.82 o 
   4   8  13      871.47      943.26     51.68 o 
   5   8  13     1799.21     1710.97     72.62 o 
   6   8  13     1049.15     1234.70     68.75 o 
   7   8  13      336.41      410.90     48.82 o 
   8   8  13      916.60     1280.86     78.87 o 
   9   8  13      339.19      189.08     60.83 o 
  10   8  13      142.08      191.99     57.59 o 
  11   8  13       95.26       55.20    113.91 o 
 -10   9  13       58.82       -7.78     75.15 o 
  -9   9  13      577.95      709.47    226.87 o 
  -8   9  13      326.31      313.11     46.63 o 
  -7   9  13     1446.71     1533.69    108.40 o 
  -6   9  13      677.01      871.05     59.27 o 
  -5   9  13      923.27      931.76     49.70 o 
  -4   9  13     1068.44     1167.47     82.23 o 
  -3   9  13     1385.34     1335.97     75.77 o 
  -2   9  13      708.18      849.92     60.41 o 
  -1   9  13      383.85      431.35     46.64 o 
   0   9  13     1688.02     1645.18     60.92 o 
   1   9  13      364.03      370.94     31.08 o 
   2   9  13      763.78      887.57     50.05 o 
   3   9  13     1417.68     1338.13     55.94 o 
   4   9  13     1079.53     1176.93     58.13 o 
   5   9  13      919.38      914.79     61.36 o 
   6   9  13      655.16      761.27     80.36 o 
   7   9  13     1467.73     1384.72     77.11 o 
   8   9  13      311.01      259.30     46.86 o 
   9   9  13      565.13      658.54     64.52 o 
  10   9  13       47.35       16.37     47.01 o 
 -10  10  13       11.13       28.96     47.20 o 
  -9  10  13      106.41      182.57     53.28 o 
  -8  10  13      130.66       64.31     46.32 o 
  -7  10  13       67.79       46.90     93.58 o 
  -6  10  13      288.87      307.35    107.76 o 
  -5  10  13      107.53      139.93     42.69 o 
  -4  10  13      567.07      622.79    112.96 o 
  -3  10  13       18.23        9.88     34.21 o 
  -2  10  13      605.91      586.05     55.13 o 
  -1  10  13      220.64      219.43     35.99 o 
   0  10  13        8.28      -30.30     24.52 o 
   1  10  13      222.72      196.67     41.77 o 
   2  10  13      606.06      676.31     45.44 o 
   3  10  13       13.48       -0.64     26.26 o 
   4  10  13      575.75      538.23     44.46 o 
   5  10  13       93.48       51.97     30.46 o 
   6  10  13      292.70      268.45     46.35 o 
   7  10  13       79.17        7.12     38.49 o 
   8  10  13      141.16      114.21     39.54 o 
   9  10  13      110.23       84.64     41.69 o 
  10  10  13       10.84        3.57     40.12 o 
  -9  11  13      180.01      135.55     73.73 o 
  -8  11  13       25.64        9.00     43.71 o 
  -7  11  13      775.82      903.44     89.80 o 
  -6  11  13      103.63       30.29     51.52 o 
  -5  11  13      539.73      696.13     69.83 o 
  -4  11  13      929.54      963.36     78.13 o 
  -3  11  13      589.36      715.24     60.91 o 
  -2  11  13      858.55     1092.84     81.86 o 
  -1  11  13       83.09       71.36     30.71 o 
   0  11  13     1720.89     1799.87     68.32 o 
   1  11  13       95.12       41.36     37.01 o 
   2  11  13      869.88     1194.50     74.84 o 
   3  11  13      619.12      783.22     67.19 o 
   4  11  13      940.53     1018.76     70.15 o 
   5  11  13      549.65      698.74     79.88 o 
   6  11  13      103.32      148.44     40.53 o 
   7  11  13      788.15      867.09     70.92 o 
   8  11  13       21.95       45.13     39.18 o 
   9  11  13      177.19      115.13     46.77 o 
  -8  12  13      329.83      260.55     58.41 o 
  -7  12  13       38.29       13.66     43.79 o 
  -6  12  13      332.99      391.81     66.17 o 
  -5  12  13      118.11      121.43     48.18 o 
  -4  12  13      329.60      526.66     89.33 o 
  -3  12  13     1024.50     1150.39    115.97 o 
  -2  12  13      133.41       86.36     34.05 o 
  -1  12  13     1517.05     1600.47     69.14 o 
   0  12  13       40.60       16.99     35.00 o 
   1  12  13     1512.05     1487.05     80.87 o 
   2  12  13      136.80       83.29     41.74 o 
   3  12  13     1032.84     1312.94     80.55 o 
   4  12  13      332.00      349.37     52.76 o 
   5  12  13      125.77       90.96     55.74 o 
   6  12  13      326.77      434.16     82.71 o 
   7  12  13       35.90       -7.53     54.71 o 
   8  12  13      315.93      362.27     77.35 o 
  -7  13  13       55.32      158.81     80.35 o 
  -6  13  13      149.04      228.76     88.86 o 
  -5  13  13       15.75      140.85     77.51 o 
  -4  13  13      169.49      107.93    156.92 o 
  -3  13  13       31.84       16.78     45.62 o 
  -2  13  13       92.88       63.16     37.59 o 
  -1  13  13       38.81       32.07     35.16 o 
   0  13  13      289.89      271.37     51.32 o 
   1  13  13       36.13      -10.25     50.99 o 
   2  13  13       91.97       61.37     42.44 o 
   3  13  13       36.96      -23.69     40.83 o 
   4  13  13      169.88      168.53     60.63 o 
   5  13  13       19.63      -34.11     49.23 o 
   6  13  13      137.71       15.68     57.01 o 
   7  13  13       57.99       54.73     84.60 o 
  -6  14  13      263.87      228.35     70.10 o 
  -5  14  13      126.71       91.34     60.42 o 
  -4  14  13      280.67      274.17     68.09 o 
  -3  14  13      278.83      257.09     59.93 o 
  -2  14  13      138.02      179.81     41.11 o 
  -1  14  13      370.31      361.06     55.31 o 
   0  14  13       24.49      -50.39     41.61 o 
   1  14  13      373.32      534.35     88.96 o 
   2  14  13      143.45       42.42     45.56 o 
   3  14  13      283.36      305.05     72.24 o 
   4  14  13      286.72      178.89     63.75 o 
   5  14  13      125.62      129.14    173.93 o 
   6  14  13      268.93      127.28     68.53 o 
  -4  15  13      370.01      358.89     65.46 o 
  -3  15  13      108.12      114.59     52.25 o 
  -2  15  13      228.25      313.18     58.79 o 
  -1  15  13       30.61        7.09     44.21 o 
   0  15  13      363.93      379.74     61.44 o 
   1  15  13       34.16       53.55     46.44 o 
   2  15  13      231.81      166.75     51.77 o 
   3  15  13      114.89      112.42     63.63 o 
   4  15  13      374.22      391.62     77.66 o 
   0   0  14    29397.21    25190.83    812.94 o 
   1   0  14      143.48      133.20     26.19 o 
   2   0  14    20700.55    20309.29    441.58 o 
   3   0  14      775.77      916.92     50.33 o 
   4   0  14     6555.09     6656.96    235.44 o 
   5   0  14     1161.71     1172.01     50.62 o 
   6   0  14      868.95     1048.01     58.00 o 
   7   0  14      391.11      390.74     52.22 o 
   8   0  14      488.39      457.27     39.43 o 
   9   0  14      805.17      681.19     46.97 o 
  10   0  14        3.04        0.63     32.47 o 
  11   0  14     1172.07     1217.46    158.81 o 
  12   0  14      388.40      347.71     61.45 o 
 -12   1  14      443.18      362.64     61.16 o 
 -11   1  14       73.47        1.22     51.52 o 
 -10   1  14      586.09      663.52     70.52 o 
  -9   1  14      185.69      182.73     26.95 o 
  -8   1  14     1535.63     1816.25     55.41 o 
  -7   1  14      278.65      227.82     44.62 o 
  -6   1  14     2376.09     2601.34     72.41 o 
  -5   1  14      701.98      672.43     81.86 o 
  -4   1  14     8082.37     8082.42    156.91 o 
  -3   1  14      913.05     1054.96     43.82 o 
  -2   1  14    22751.36    22249.41    425.69 o 
  -1   1  14      250.28      242.41     40.43 o 
   0   1  14    25602.60    25547.95    647.74 o 
   1   1  14      259.22      294.85     31.75 o 
   2   1  14    22919.69    23044.36    427.14 o 
   3   1  14      954.81     1050.62     61.70 o 
   4   1  14     8183.04     8330.80    179.94 o 
   5   1  14      718.26      695.29    108.23 o 
   6   1  14     2310.93     2607.61    104.59 o 
   7   1  14      276.04      268.11     45.89 o 
   8   1  14     1534.48     1887.81     74.85 o 
   9   1  14      194.18      152.67     35.90 o 
  10   1  14      622.60      703.36     58.50 o 
  11   1  14       64.12      102.65     44.10 o 
  12   1  14      448.60      347.40     58.35 o 
 -12   2  14      624.00      702.84     77.10 o 
 -11   2  14       67.64       36.29     40.78 o 
 -10   2  14     3202.07     3047.17    105.12 o 
  -9   2  14      253.89      320.26     35.35 o 
  -8   2  14      834.76      887.38     43.66 o 
  -7   2  14      325.92      374.42     34.51 o 
  -6   2  14     5805.56     5439.72    131.12 o 
  -5   2  14      471.96      428.30     32.75 o 
  -4   2  14     5272.74     5068.73    110.41 o 
  -3   2  14      384.27      358.97     41.20 o 
  -2   2  14     5123.92     5751.91    118.97 o 
  -1   2  14      591.94      631.55     42.19 o 
   0   2  14     1033.03     1528.36     59.47 o 
   1   2  14      628.37      616.24     42.33 o 
   2   2  14     5000.11     5556.77    166.43 o 
   3   2  14      410.88      399.12     46.29 o 
   4   2  14     5214.63     5213.04    126.84 o 
   5   2  14      475.60      490.50     40.95 o 
   6   2  14     5760.90     5596.27    189.06 o 
   7   2  14      311.08      273.15     69.48 o 
   8   2  14      850.87      965.56     58.62 o 
   9   2  14      229.22      261.78     38.20 o 
  10   2  14     3204.25     3229.47    105.28 o 
  11   2  14       67.01       84.41     35.20 o 
  12   2  14      633.47      546.97     67.72 o 
 -12   3  14      600.62      676.40     75.90 o 
 -11   3  14      266.49      274.34     55.42 o 
 -10   3  14     1461.59     1476.89     74.99 o 
  -9   3  14      206.76      236.05     39.66 o 
  -8   3  14     2480.26     2038.44     67.28 o 
  -7   3  14      328.97      320.78     32.89 o 
  -6   3  14     2183.15     1892.87     60.78 o 
  -5   3  14      904.86     1053.19     45.44 o 
  -4   3  14     3920.68     3997.26     93.98 o 
  -3   3  14     2224.21     2286.43     65.42 o 
  -2   3  14     4383.77     4946.95    107.87 o 
  -1   3  14      552.67      491.66     34.14 o 
   0   3  14      316.36      537.04     48.61 o 
   1   3  14      579.74      486.47     99.25 o 
   2   3  14     4452.32     5085.38    141.09 o 
   3   3  14     2262.82     2234.53     74.06 o 
   4   3  14     3971.20     4118.58    109.10 o 
   5   3  14      904.68      992.72     93.54 o 
   6   3  14     2241.96     1935.66     79.38 o 
   7   3  14      301.36      347.61     48.85 o 
   8   3  14     2468.91     2125.96     79.28 o 
   9   3  14      213.52      201.54     37.42 o 
  10   3  14     1414.33     1382.28     71.36 o 
  11   3  14      260.69      281.85     44.48 o 
  12   3  14      587.57      376.78     62.83 o 
 -12   4  14      285.61      298.26     67.59 o 
 -11   4  14      856.37     1022.42    132.21 o 
 -10   4  14      698.85      809.57     62.81 o 
  -9   4  14      630.92      753.52     58.33 o 
  -8   4  14     1370.74     1355.76     55.65 o 
  -7   4  14      224.08      320.52     43.87 o 
  -6   4  14     1278.02     1094.26     60.61 o 
  -5   4  14      213.33      215.42     33.97 o 
  -4   4  14     4437.99     4301.27    130.91 o 
  -3   4  14       90.22       82.10     22.37 o 
  -2   4  14     8139.48     8965.61    168.30 o 
  -1   4  14      518.54      556.17     42.57 o 
   0   4  14    11133.11    12376.97    336.31 o 
   1   4  14      568.77      658.96     39.69 o 
   2   4  14     8063.16     8877.47    196.99 o 
   3   4  14      100.60      138.78     33.69 o 
   4   4  14     4381.73     4642.92    120.20 o 
   5   4  14      226.14      264.94     35.47 o 
   6   4  14     1229.98     1052.86     79.28 o 
   7   4  14      240.06      249.70     37.78 o 
   8   4  14     1363.20     1355.12     66.07 o 
   9   4  14      645.09      711.06     54.46 o 
  10   4  14      681.31      733.38     58.19 o 
  11   4  14      879.66      991.24    102.80 o 
  12   4  14      295.60      209.96     44.50 o 
 -12   5  14      103.81       91.24     47.69 o 
 -11   5  14      160.11       97.71     41.29 o 
 -10   5  14      185.03      203.91     44.85 o 
  -9   5  14      124.10       85.90     40.52 o 
  -8   5  14       54.45       13.30     39.23 o 
  -7   5  14      623.56      755.14     70.36 o 
  -6   5  14      939.83      980.72     47.77 o 
  -5   5  14      257.97      326.44     53.85 o 
  -4   5  14     5868.63     5599.26    123.61 o 
  -3   5  14      118.86       98.87     23.09 o 
  -2   5  14    16433.68    15803.77    274.11 o 
  -1   5  14       37.44       21.78     29.32 o 
   0   5  14    25697.89    23890.74    397.74 o 
   1   5  14       32.70      -10.56     20.13 o 
   2   5  14    16528.52    16398.89    325.89 o 
   3   5  14      116.80      104.36     27.72 o 
   4   5  14     6044.80     5749.92    142.95 o 
   5   5  14      250.36      376.31     41.05 o 
   6   5  14      922.75     1042.11     61.09 o 
   7   5  14      601.47      668.08     45.03 o 
   8   5  14       55.22       38.38     30.09 o 
   9   5  14      153.05       85.36     35.96 o 
  10   5  14      189.91      168.24     42.11 o 
  11   5  14      162.14      134.55     52.06 o 
  12   5  14      106.99       70.11     39.12 o 
 -11   6  14      246.13      350.49     50.32 o 
 -10   6  14      427.79      431.32     64.68 o 
  -9   6  14      549.91      519.37     66.74 o 
  -8   6  14       25.16      -28.71     28.85 o 
  -7   6  14      755.31      770.46     50.62 o 
  -6   6  14     1690.75     1658.97     58.24 o 
  -5   6  14      855.16      837.46     60.15 o 
  -4   6  14     2702.90     2460.47     79.87 o 
  -3   6  14      918.83      947.41     46.80 o 
  -2   6  14     3894.66     3425.71    100.44 o 
  -1   6  14     1058.45     1133.58     85.08 o 
   0   6  14     3398.64     2824.54     77.47 o 
   1   6  14     1084.31     1108.96     54.30 o 
   2   6  14     3837.94     3557.19     89.02 o 
   3   6  14      889.45      947.67     74.09 o 
   4   6  14     2697.85     2569.52     85.81 o 
   5   6  14      836.87      927.55     63.55 o 
   6   6  14     1693.15     1630.76     69.80 o 
   7   6  14      718.57      744.09     47.79 o 
   8   6  14       53.78       77.59     31.69 o 
   9   6  14      522.70      566.54     52.01 o 
  10   6  14      414.12      343.96     53.72 o 
  11   6  14      252.96      233.00     45.74 o 
 -11   7  14       67.92       57.75     41.45 o 
 -10   7  14      593.53      836.08     65.28 o 
  -9   7  14       12.96       -9.90     31.38 o 
  -8   7  14     1436.71     1588.04     75.26 o 
  -7   7  14      586.04      543.41     51.08 o 
  -6   7  14     1526.78     1635.13     71.47 o 
  -5   7  14      492.12      493.31     36.96 o 
  -4   7  14     2408.60     2390.47     70.52 o 
  -3   7  14     1085.39     1143.25     62.74 o 
  -2   7  14     1049.93     1115.78     86.49 o 
  -1   7  14     1039.34     1238.70    137.78 o 
   0   7  14     2966.54     3382.26     87.64 o 
   1   7  14     1029.94     1101.21     42.26 o 
   2   7  14     1095.99     1082.42     47.63 o 
   3   7  14     1140.51     1232.18     52.34 o 
   4   7  14     2449.19     2419.34     85.25 o 
   5   7  14      505.07      570.11     81.74 o 
   6   7  14     1510.31     1542.16     84.54 o 
   7   7  14      562.69      614.18     44.83 o 
   8   7  14     1435.64     1722.24     64.84 o 
   9   7  14        9.04        3.84     30.78 o 
  10   7  14      582.17      603.20    118.63 o 
  11   7  14       64.50       53.32     49.41 o 
 -11   8  14      198.15      186.54     45.28 o 
 -10   8  14      654.82      658.80     61.50 o 
  -9   8  14       58.24       23.78     35.06 o 
  -8   8  14     1931.19     1955.20     90.10 o 
  -7   8  14       33.80      -22.61     29.09 o 
  -6   8  14     1655.83     1707.73     62.32 o 
  -5   8  14      173.97      134.79     31.52 o 
  -4   8  14     1540.93     1664.33     58.86 o 
  -3   8  14      824.47      860.65     55.97 o 
  -2   8  14      286.28      370.50     58.36 o 
  -1   8  14     2000.77     1835.07     77.90 o 
   0   8  14      901.20      949.57     76.97 o 
   1   8  14     2050.25     1987.65     70.19 o 
   2   8  14      266.39      303.35     34.36 o 
   3   8  14      821.76      882.25     50.65 o 
   4   8  14     1577.90     1771.50    134.12 o 
   5   8  14      177.78      125.81     36.78 o 
   6   8  14     1685.60     1729.85     76.86 o 
   7   8  14       31.46      -40.45     31.49 o 
   8   8  14     1964.21     1859.27    101.80 o 
   9   8  14       57.06       30.68     46.73 o 
  10   8  14      636.04      698.15     78.52 o 
  11   8  14      202.17       88.98     73.73 o 
 -10   9  14      185.21      102.20     48.23 o 
  -9   9  14       97.44       97.36     47.63 o 
  -8   9  14      457.75      420.82     51.72 o 
  -7   9  14       80.90       43.17     34.32 o 
  -6   9  14     1001.96     1020.30     64.40 o 
  -5   9  14        0.04      -21.68     26.75 o 
  -4   9  14     1320.97     1537.13     68.91 o 
  -3   9  14       52.47       26.75     35.66 o 
  -2   9  14     2376.07     2611.65     95.74 o 
  -1   9  14       33.63      -27.71     30.84 o 
   0   9  14     2974.06     3250.17     90.09 o 
   1   9  14       47.26        9.89     24.61 o 
   2   9  14     2323.94     2668.15     79.37 o 
   3   9  14       47.88       41.06     27.59 o 
   4   9  14     1328.80     1383.81     60.30 o 
   5   9  14        0.49      -60.21     53.32 o 
   6   9  14      962.69      944.27     67.49 o 
   7   9  14       76.39       41.71     37.63 o 
   8   9  14      451.10      446.49     54.95 o 
   9   9  14      111.50       93.37     49.91 o 
  10   9  14      183.71       85.67     49.91 o 
  -9  10  14      299.40      438.93     65.92 o 
  -8  10  14      152.05      146.71     47.45 o 
  -7  10  14      285.01      342.62     58.41 o 
  -6  10  14      493.07      523.86    103.51 o 
  -5  10  14       91.28       79.22     27.37 o 
  -4  10  14     1201.81     1496.12    102.09 o 
  -3  10  14      153.58      128.72     44.67 o 
  -2  10  14     1380.69     1650.82    115.77 o 
  -1  10  14      164.06       73.51     33.22 o 
   0  10  14      955.28     1006.57     54.80 o 
   1  10  14      174.35      170.16     41.21 o 
   2  10  14     1358.76     1435.30     74.28 o 
   3  10  14      146.77      108.12     31.03 o 
   4  10  14     1203.75     1379.85     61.13 o 
   5  10  14       89.92       15.83     35.64 o 
   6  10  14      499.92      534.51     91.47 o 
   7  10  14      275.31      138.81     43.27 o 
   8  10  14      162.51      141.38     45.87 o 
   9  10  14      294.14      367.24     55.09 o 
  -9  11  14       55.60       49.63     66.64 o 
  -8  11  14      261.04      150.02     53.96 o 
  -7  11  14      379.17      405.01     64.67 o 
  -6  11  14      440.19      551.72     65.17 o 
  -5  11  14      198.89      131.45     44.00 o 
  -4  11  14     1226.42     1523.80    143.68 o 
  -3  11  14      305.85      311.69     50.68 o 
  -2  11  14     1252.20     1245.79     66.04 o 
  -1  11  14      144.85      130.35     35.15 o 
   0  11  14     2175.18     2119.85    166.34 o 
   1  11  14      138.47       71.55     37.64 o 
   2  11  14     1256.40     1412.60     81.67 o 
   3  11  14      319.86      325.04     47.88 o 
   4  11  14     1251.75     1438.54     92.51 o 
   5  11  14      202.50      277.99     62.40 o 
   6  11  14      443.82      553.94     69.51 o 
   7  11  14      374.07      452.16     64.91 o 
   8  11  14      272.82      285.44     64.38 o 
   9  11  14       54.04      123.29     46.96 o 
  -8  12  14      405.10      276.04     60.80 o 
  -7  12  14      196.51      222.01     55.54 o 
  -6  12  14      703.03      767.62     81.29 o 
  -5  12  14      223.93      210.93     83.66 o 
  -4  12  14      786.53      893.79     78.13 o 
  -3  12  14      478.64      652.71     70.13 o 
  -2  12  14      132.99      156.43     36.92 o 
  -1  12  14      583.51      728.47     56.28 o 
   0  12  14        0.90      -39.68     34.25 o 
   1  12  14      576.41      689.95     89.10 o 
   2  12  14      140.18      168.74     44.23 o 
   3  12  14      455.07      566.50     79.95 o 
   4  12  14      790.34      900.20     79.61 o 
   5  12  14      229.82      332.39    162.59 o 
   6  12  14      721.32      852.61    180.08 o 
   7  12  14      186.20       77.11     60.78 o 
   8  12  14      414.06      441.96    247.19 o 
  -7  13  14        2.76       -7.56     79.40 o 
  -6  13  14      308.96      258.06    101.15 o 
  -5  13  14       79.01       91.69     81.29 o 
  -4  13  14      172.12      204.39     79.40 o 
  -3  13  14      186.55      265.66     54.80 o 
  -2  13  14      200.72      180.22     53.62 o 
  -1  13  14      138.10      198.34     48.10 o 
   0  13  14      120.04       64.81     52.48 o 
   1  13  14      157.24      125.94     69.46 o 
   2  13  14      203.01      159.85     46.37 o 
   3  13  14      188.36      172.23     47.42 o 
   4  13  14      176.92      207.37     64.28 o 
   5  13  14       87.95       26.79     58.26 o 
   6  13  14      310.53      340.95     75.15 o 
   7  13  14        2.23      -60.91     58.61 o 
  -5  14  14       67.00      123.05     58.14 o 
  -4  14  14       96.49      131.77     56.41 o 
  -3  14  14      235.20      305.44     75.11 o 
  -2  14  14       66.81       19.21     38.45 o 
  -1  14  14      129.24      155.67     49.30 o 
   0  14  14       32.17        0.08     40.89 o 
   1  14  14      122.08      109.43     48.89 o 
   2  14  14       57.28       96.78     45.88 o 
   3  14  14      231.46      158.93     63.57 o 
   4  14  14       94.16       80.33     63.36 o 
   5  14  14       64.45       12.20     59.69 o 
  -3  15  14      100.24       53.86     48.16 o 
  -2  15  14      107.89      116.68     67.23 o 
  -1  15  14       14.88      -18.00     45.61 o 
   0  15  14      129.30       78.04     51.08 o 
   1  15  14       16.23      -60.93     46.12 o 
   2  15  14      100.47       22.86     49.48 o 
   3  15  14      100.84       33.26     58.09 o 
   1   0  15     1483.16     1555.68     88.17 o 
   2   0  15      284.51      380.97     46.95 o 
   3   0  15     7544.28     7801.76    239.88 o 
   4   0  15      846.66     1144.38     56.18 o 
   5   0  15    10210.57     8984.51    198.94 o 
   6   0  15      107.09       99.55     28.94 o 
   7   0  15     2863.82     2413.95    142.89 o 
   8   0  15       32.66       17.27     22.82 o 
   9   0  15     1913.24     1602.90     61.18 o 
  10   0  15       41.50       19.95     31.20 o 
  11   0  15     1192.53     1333.99    138.01 o 
  12   0  15       18.14       22.78     41.97 o 
 -12   1  15      316.81      325.27     62.16 o 
 -11   1  15      139.03      154.03     46.66 o 
 -10   1  15      171.29      182.95     62.39 o 
  -9   1  15       95.19       76.42     24.30 o 
  -8   1  15     1088.41     1200.18     49.18 o 
  -7   1  15      556.21      605.51     41.28 o 
  -6   1  15       26.24       33.16     21.77 o 
  -5   1  15     2696.23     2293.40     74.95 o 
  -4   1  15      415.29      447.52     34.66 o 
  -3   1  15     7351.66     7488.00    256.13 o 
  -2   1  15      540.10      744.54     47.64 o 
  -1   1  15    17752.01    18312.87    357.47 o 
   0   1  15      215.90      227.13     38.03 o 
   1   1  15    17668.25    18665.31    470.95 o 
   2   1  15      550.83      612.37     44.16 o 
   3   1  15     7379.96     7205.79    167.54 o 
   4   1  15      391.94      475.50     64.28 o 
   5   1  15     2663.52     2374.91     99.57 o 
   6   1  15       31.87       -6.06     32.57 o 
   7   1  15      584.84      531.04     59.76 o 
   8   1  15     1088.37     1306.69     64.02 o 
   9   1  15       74.95       81.50     32.84 o 
  10   1  15      156.07      131.03     37.43 o 
  11   1  15      130.00      121.16     49.15 o 
  12   1  15      305.52      272.88     55.45 o 
 -12   2  15      590.59      727.93     78.13 o 
 -11   2  15      235.53      187.90     50.38 o 
 -10   2  15     1731.86     1817.46     80.71 o 
  -9   2  15      757.18      902.05     52.09 o 
  -8   2  15       85.95       26.13     22.44 o 
  -7   2  15     1437.68     1697.23     63.85 o 
  -6   2  15      889.88     1021.66     48.71 o 
  -5   2  15     1849.87     2212.10     66.86 o 
  -4   2  15      204.18      215.78     27.89 o 
  -3   2  15     1970.76     1874.90     60.70 o 
  -2   2  15      161.77      141.54     25.80 o 
  -1   2  15     3959.36     3587.07    119.14 o 
   0   2  15       98.57      144.14     27.82 o 
   1   2  15     3975.93     3763.83    102.78 o 
   2   2  15      165.83      182.17     37.65 o 
   3   2  15     1983.78     2035.08     88.90 o 
   4   2  15      214.56      200.37     31.86 o 
   5   2  15     1803.61     1999.41     92.88 o 
   6   2  15      898.97     1074.03     76.12 o 
   7   2  15     1422.21     1673.67     89.68 o 
   8   2  15       81.42       57.97     29.56 o 
   9   2  15      779.37      856.23     59.18 o 
  10   2  15     1718.13     1759.04     95.33 o 
  11   2  15      231.42      131.65     38.20 o 
  12   2  15      586.12      627.01    118.16 o 
 -12   3  15      120.87       75.67     49.04 o 
 -11   3  15      108.78      106.47     69.95 o 
 -10   3  15      251.91      240.79     44.62 o 
  -9   3  15       99.58       80.80     34.70 o 
  -8   3  15     2634.37     2591.63     78.40 o 
  -7   3  15      669.77      715.45     44.66 o 
  -6   3  15      520.70      540.95     38.87 o 
  -5   3  15     6565.39     7008.30    142.83 o 
  -4   3  15      611.28      776.96     65.37 o 
  -3   3  15    14891.17    15217.87    264.64 o 
  -2   3  15      817.11      794.24     48.44 o 
  -1   3  15    32406.67    31137.89    539.62 o 
   0   3  15      414.85      344.47     40.64 o 
   1   3  15    32214.87    31534.08    704.49 o 
   2   3  15      786.07      833.42     52.66 o 
   3   3  15    14777.06    15266.45    310.52 o 
   4   3  15      636.31      847.69     51.43 o 
   5   3  15     6585.54     6923.18    165.09 o 
   6   3  15      490.52      549.56     57.75 o 
   7   3  15      709.08      708.38    157.39 o 
   8   3  15     2705.44     2593.86     90.91 o 
   9   3  15      107.94       72.29     33.51 o 
  10   3  15      261.96      289.50     69.90 o 
  11   3  15      112.57      122.80     37.06 o 
  12   3  15      113.81       26.68     64.28 o 
 -12   4  15      182.89      145.93     47.69 o 
 -11   4  15      822.02      857.17     88.50 o 
 -10   4  15      427.13      506.13     52.63 o 
  -9   4  15     1209.45     1480.07     77.93 o 
  -8   4  15     1123.23     1114.16     56.14 o 
  -7   4  15      715.60     1047.92     52.29 o 
  -6   4  15      465.23      406.37     35.69 o 
  -5   4  15     4467.92     4544.64    105.73 o 
  -4   4  15     2206.78     2195.96     67.19 o 
  -3   4  15     4013.86     4218.57     99.64 o 
  -2   4  15     1327.20     1307.88     57.71 o 
  -1   4  15     1449.83     1654.60     70.10 o 
   0   4  15      732.51      782.21     52.25 o 
   1   4  15     1457.52     1647.05     66.10 o 
   2   4  15     1234.41     1254.55     58.33 o 
   3   4  15     4066.97     4251.57    116.05 o 
   4   4  15     2235.31     2252.91     78.02 o 
   5   4  15     4484.12     4517.91    122.87 o 
   6   4  15      454.48      439.90     54.61 o 
   7   4  15      716.04     1102.94     80.44 o 
   8   4  15     1108.36     1213.65     68.33 o 
   9   4  15     1194.49     1335.27     70.99 o 
  10   4  15      442.50      434.60     49.89 o 
  11   4  15      814.45      803.50     63.08 o 
  12   4  15      187.67      177.93     43.65 o 
 -11   5  15      116.17      181.70     41.42 o 
 -10   5  15       24.86       62.76     34.91 o 
  -9   5  15       60.52       57.77     33.51 o 
  -8   5  15       60.18      100.70     34.51 o 
  -7   5  15      813.35      802.20     54.13 o 
  -6   5  15      245.23      231.60     30.80 o 
  -5   5  15      405.61      399.80     35.97 o 
  -4   5  15      354.53      352.74     33.47 o 
  -3   5  15      386.52      445.40     36.02 o 
  -2   5  15       72.44       44.60     22.60 o 
  -1   5  15     1180.81     1035.20     70.18 o 
   0   5  15      365.83      269.69     34.39 o 
   1   5  15     1142.08     1087.51     51.21 o 
   2   5  15       74.22       70.17     32.13 o 
   3   5  15      383.94      484.71     64.22 o 
   4   5  15      331.81      390.21     60.11 o 
   5   5  15      443.61      451.12     45.76 o 
   6   5  15      264.42      322.56     40.69 o 
   7   5  15      837.47      748.23     69.73 o 
   8   5  15       56.07       52.53     32.98 o 
   9   5  15       44.95      -18.46     29.73 o 
  10   5  15       21.48        1.80     33.93 o 
  11   5  15      111.48      125.62     41.42 o 
 -11   6  15      751.11      771.41     65.07 o 
 -10   6  15      107.46      129.95     37.98 o 
  -9   6  15     1721.50     1618.38     80.86 o 
  -8   6  15      379.47      530.95     53.32 o 
  -7   6  15     3146.98     2555.74     77.53 o 
  -6   6  15       23.38      -27.34     23.11 o 
  -5   6  15     3738.08     3431.00     98.92 o 
  -4   6  15      351.87      323.77     47.75 o 
  -3   6  15     1518.72     1521.16     55.88 o 
  -2   6  15     1018.57      978.29     68.31 o 
  -1   6  15      956.34     1175.37     83.66 o 
   0   6  15      727.52      939.85     66.04 o 
   1   6  15      975.21     1200.53     51.86 o 
   2   6  15      962.89     1111.18     54.18 o 
   3   6  15     1483.80     1504.73     66.65 o 
   4   6  15      338.81      352.16     40.16 o 
   5   6  15     3720.93     3337.21    105.86 o 
   6   6  15       25.54       25.86     30.70 o 
   7   6  15     3163.30     2599.81     90.06 o 
   8   6  15      367.69      440.30     47.94 o 
   9   6  15     1744.11     1634.00     79.42 o 
  10   6  15       98.49       42.65     57.73 o 
  11   6  15      735.25      799.64     65.42 o 
 -11   7  15       58.15       95.56     42.58 o 
 -10   7  15      373.29      461.89     55.51 o 
  -9   7  15       88.11      102.47     36.54 o 
  -8   7  15     1113.69     1340.27     77.69 o 
  -7   7  15      276.90      273.59     47.11 o 
  -6   7  15      529.98      667.69     53.51 o 
  -5   7  15     2027.49     1914.74     64.34 o 
  -4   7  15      164.16      156.42     32.47 o 
  -3   7  15     5562.79     5513.58    122.04 o 
  -2   7  15      105.25      106.60     38.22 o 
  -1   7  15    15238.73    15355.31    326.31 o 
   0   7  15      156.96      280.44     34.12 o 
   1   7  15    15135.95    15545.03    307.26 o 
   2   7  15      101.69       89.98     27.76 o 
   3   7  15     5582.03     5511.71    145.10 o 
   4   7  15      182.56      173.52     36.99 o 
   5   7  15     2036.00     1967.26     90.27 o 
   6   7  15      500.01      574.23     55.28 o 
   7   7  15      317.42      260.98     35.52 o 
   8   7  15     1168.77     1329.46     71.03 o 
   9   7  15       85.12      108.23     47.46 o 
  10   7  15      353.62      301.70     83.66 o 
  11   7  15       59.86       13.49     49.77 o 
 -10   8  15      291.50      318.68     51.22 o 
  -9   8  15       85.41       78.50     38.18 o 
  -8   8  15     1083.83     1158.72    100.98 o 
  -7   8  15      141.13      185.08     45.27 o 
  -6   8  15      642.54      784.77     51.57 o 
  -5   8  15      333.41      346.24     35.15 o 
  -4   8  15      884.56      947.95     52.94 o 
  -3   8  15      762.85      839.14     69.98 o 
  -2   8  15      157.44      126.04     42.13 o 
  -1   8  15     1043.90      922.15     71.18 o 
   0   8  15      116.58       97.50     34.36 o 
   1   8  15     1018.92      931.63     52.94 o 
   2   8  15      139.77       89.80     27.00 o 
   3   8  15      780.94      909.84     52.01 o 
   4   8  15      898.24      992.93     65.34 o 
   5   8  15      337.48      291.72     44.22 o 
   6   8  15      620.20      841.79     70.52 o 
   7   8  15      115.52      147.40     40.05 o 
   8   8  15     1083.04     1254.70     93.82 o 
   9   8  15       77.56      118.91     47.69 o 
  10   8  15      296.15      313.07     63.33 o 
 -10   9  15      181.36      176.76     94.53 o 
  -9   9  15       33.84       88.40     43.50 o 
  -8   9  15      448.25      536.98     56.03 o 
  -7   9  15      503.75      539.98     64.00 o 
  -6   9  15     1264.20     1369.10     76.21 o 
  -5   9  15      578.32      546.96     51.51 o 
  -4   9  15      870.11      973.17     52.47 o 
  -3   9  15     1085.93     1080.43     79.68 o 
  -2   9  15      113.96       84.80     36.55 o 
  -1   9  15      296.33      254.96     42.97 o 
   0   9  15      226.42      268.81     42.36 o 
   1   9  15      260.94      208.48     32.88 o 
   2   9  15      101.90       56.12     34.93 o 
   3   9  15     1056.96     1000.56     56.06 o 
   4   9  15      845.31      988.24     56.71 o 
   5   9  15      616.58      619.82     68.33 o 
   6   9  15     1238.79     1487.10    126.51 o 
   7   9  15      513.47      602.84     61.88 o 
   8   9  15      434.49      422.66     56.21 o 
   9   9  15       31.26       -1.77     47.63 o 
  10   9  15      178.81      163.28     56.10 o 
  -9  10  15      619.51      757.19    105.87 o 
  -8  10  15      284.66      289.28     59.98 o 
  -7  10  15      933.40      982.67     84.66 o 
  -6  10  15      243.90      231.84     50.44 o 
  -5  10  15      875.37      985.61     78.80 o 
  -4  10  15     1117.26     1287.30     87.22 o 
  -3  10  15      436.19      360.19     58.00 o 
  -2  10  15     1876.02     2221.01     90.73 o 
  -1  10  15      239.80      160.66     34.38 o 
   0  10  15      881.84     1042.80     71.45 o 
   1  10  15      268.09      107.96     44.07 o 
   2  10  15     1888.23     1943.42     86.05 o 
   3  10  15      428.30      413.74     52.94 o 
   4  10  15     1129.39     1307.24     64.26 o 
   5  10  15      854.66      837.63     65.98 o 
   6  10  15      246.25      294.32     46.31 o 
   7  10  15      922.17     1058.24     75.92 o 
   8  10  15      275.59      151.04     48.31 o 
   9  10  15      618.59      714.35     82.68 o 
  -8  11  15      112.17       44.20     44.89 o 
  -7  11  15      226.62      211.05     57.19 o 
  -6  11  15       68.99       16.73     45.17 o 
  -5  11  15      117.72      110.18     44.00 o 
  -4  11  15       34.28        3.78     64.28 o 
  -3  11  15      224.12      192.84     49.92 o 
  -2  11  15      114.56       39.80     38.26 o 
  -1  11  15      937.88      896.72     69.09 o 
   0  11  15      184.80      171.43     43.91 o 
   1  11  15      926.04      896.44     71.21 o 
   2  11  15      122.19       82.77     44.02 o 
   3  11  15      237.28      267.28     49.02 o 
   4  11  15       36.17      -14.81     36.97 o 
   5  11  15      122.03      163.44     56.12 o 
   6  11  15       66.18       76.32     53.66 o 
   7  11  15      233.22      194.02     47.53 o 
   8  11  15      117.55      132.95     47.82 o 
  -7  12  15      267.21       87.15     51.80 o 
  -6  12  15       36.41       51.87     47.63 o 
  -5  12  15       57.64       21.89     52.46 o 
  -4  12  15       48.17       52.74     44.49 o 
  -3  12  15       41.32       59.94     39.38 o 
  -2  12  15      156.42       93.96     37.78 o 
  -1  12  15       80.74       67.21     42.17 o 
   0  12  15       21.54      -29.03     37.58 o 
   1  12  15       74.46       79.88     40.65 o 
   2  12  15      161.72      138.71     45.37 o 
   3  12  15       44.50       19.61     39.29 o 
   4  12  15       46.01      -16.47     39.05 o 
   5  12  15       53.04      -53.40     60.50 o 
   6  12  15       34.10        1.33     60.50 o 
   7  12  15      269.85      106.08     91.22 o 
  -6  13  15      704.62      758.12    124.78 o 
  -5  13  15      308.52      506.67    109.65 o 
  -4  13  15      306.83      149.79     61.76 o 
  -3  13  15      491.14      614.22     87.74 o 
  -2  13  15       78.15      129.57     56.16 o 
  -1  13  15      392.96      427.15     63.75 o 
   0  13  15       58.74        4.60     41.77 o 
   1  13  15      372.45      492.94     61.64 o 
   2  13  15       77.83      -17.91     42.44 o 
   3  13  15      498.14      577.10     64.63 o 
   4  13  15      308.59      263.38     72.27 o 
   5  13  15      322.70      270.86     71.86 o 
   6  13  15      688.31      741.36     98.92 o 
  -4  14  15      233.40      237.74     70.50 o 
  -3  14  15       96.84       70.15     52.44 o 
  -2  14  15      319.65      310.35     60.53 o 
  -1  14  15        4.79        2.65     44.81 o 
   0  14  15       95.84       35.15     45.18 o 
   1  14  15        3.94      -59.77     44.92 o 
   2  14  15      324.74      213.13     53.97 o 
   3  14  15       93.73       86.77     64.50 o 
   4  14  15      240.32      202.97     71.85 o 
  -1  15  15        0.23      -60.54     44.28 o 
   0  15  15       10.37      -57.14     43.81 o 
   1  15  15        0.18      -51.63     47.27 o 
   0   0  16    43982.29    44751.55   1400.91 o 
   1   0  16       15.05       -1.01     23.24 o 
   2   0  16    34003.79    35664.70    653.45 o 
   3   0  16      330.49      299.95     45.97 o 
   4   0  16    11932.19    12568.73    262.85 o 
   5   0  16       45.81       16.39     26.35 o 
   6   0  16     2776.27     2927.79     95.06 o 
   7   0  16       90.10       32.04     28.54 o 
   8   0  16      424.23      380.93     43.93 o 
   9   0  16      126.51       95.85     26.36 o 
  10   0  16       80.38       80.44     36.96 o 
  11   0  16       10.68       -4.62     50.10 o 
  12   0  16      350.11      329.81    122.41 o 
 -12   1  16      259.64      205.84     53.96 o 
 -11   1  16      174.41      148.57     50.46 o 
 -10   1  16     1039.20     1077.02     84.55 o 
  -9   1  16      541.14      643.94     46.41 o 
  -8   1  16      494.48      512.10     37.30 o 
  -7   1  16      571.31      632.21     53.89 o 
  -6   1  16     3223.09     3908.86     97.97 o 
  -5   1  16      633.99      685.94     53.21 o 
  -4   1  16     3887.41     4253.23    116.51 o 
  -3   1  16      546.08      539.68     63.96 o 
  -2   1  16     5597.00     5229.20    199.43 o 
  -1   1  16      929.11      891.55     53.43 o 
   0   1  16     2897.26     2754.79    108.28 o 
   1   1  16      948.76      935.61     60.65 o 
   2   1  16     5643.04     5363.09    135.52 o 
   3   1  16      502.36      510.22     42.73 o 
   4   1  16     3852.01     4139.63    115.93 o 
   5   1  16      661.76      739.98     64.28 o 
   6   1  16     3208.15     3858.46    140.92 o 
   7   1  16      575.42      638.53     94.06 o 
   8   1  16      494.82      590.09     51.86 o 
   9   1  16      525.37      562.96     51.97 o 
  10   1  16     1030.23     1004.89     67.00 o 
  11   1  16      168.89      151.50     50.68 o 
  12   1  16      259.61      142.33     50.06 o 
 -12   2  16      130.05       58.84     70.42 o 
 -11   2  16       45.69       26.64     41.30 o 
 -10   2  16      897.08      908.14     73.37 o 
  -9   2  16       78.56       34.00     27.69 o 
  -8   2  16      671.05      742.23     41.95 o 
  -7   2  16      247.29      254.76     32.29 o 
  -6   2  16     1163.16     1169.20     55.58 o 
  -5   2  16     1007.55     1112.72     52.44 o 
  -4   2  16     1489.97     1428.74     54.55 o 
  -3   2  16      326.80      429.37     41.67 o 
  -2   2  16     3019.16     2688.56     87.30 o 
  -1   2  16      986.54     1101.59     58.19 o 
   0   2  16     2286.17     2072.90     92.23 o 
   1   2  16     1016.55      977.38     53.52 o 
   2   2  16     3080.58     2752.68     87.50 o 
   3   2  16      331.70      375.04     48.78 o 
   4   2  16     1521.64     1362.59    121.47 o 
   5   2  16      992.11     1121.52     72.81 o 
   6   2  16     1185.82     1236.89     82.68 o 
   7   2  16      234.63      260.48     49.04 o 
   8   2  16      668.96      762.94     56.31 o 
   9   2  16       75.68       40.97     32.23 o 
  10   2  16      900.30      862.59     62.84 o 
  11   2  16       44.26       27.88     32.49 o 
  12   2  16      131.12       41.67     45.99 o 
 -12   3  16      561.09      464.33     66.87 o 
 -11   3  16      153.13      119.71     55.77 o 
 -10   3  16     2106.69     2143.49     90.13 o 
  -9   3  16       77.81       66.53     33.50 o 
  -8   3  16     1090.81     1155.49     57.33 o 
  -7   3  16      184.02      202.05     31.90 o 
  -6   3  16     5230.79     4567.28    112.97 o 
  -5   3  16      120.42      111.09     26.30 o 
  -4   3  16     5715.50     5108.80    163.73 o 
  -3   3  16      833.06      797.15     44.39 o 
  -2   3  16     3655.19     3444.90     88.32 o 
  -1   3  16      970.49     1089.83     57.34 o 
   0   3  16      233.21      207.35     32.24 o 
   1   3  16     1061.75     1085.88     56.92 o 
   2   3  16     3645.90     3458.96    244.36 o 
   3   3  16      779.83      829.93     53.88 o 
   4   3  16     5659.64     4819.59    129.25 o 
   5   3  16      117.76      141.36     49.15 o 
   6   3  16     5275.70     4927.87    162.01 o 
   7   3  16      174.21      179.14     70.90 o 
   8   3  16     1060.15      881.96     59.26 o 
   9   3  16       74.32       42.00     30.57 o 
  10   3  16     2137.85     2351.51     92.39 o 
  11   3  16      152.69      222.81     43.41 o 
  12   3  16      560.18      554.11     71.13 o 
 -11   4  16      114.41       72.60     36.83 o 
 -10   4  16      231.52      211.70     55.27 o 
  -9   4  16      158.56      109.96     51.62 o 
  -8   4  16       67.31       65.21     30.29 o 
  -7   4  16        0.46        3.84     25.49 o 
  -6   4  16     1485.42     1416.91     58.04 o 
  -5   4  16      232.52      290.21     33.70 o 
  -4   4  16     5377.56     4899.81    111.76 o 
  -3   4  16       65.96       85.88     24.86 o 
  -2   4  16    15758.91    15417.17    267.23 o 
  -1   4  16      102.53       88.60     27.98 o 
   0   4  16    20829.41    18684.27    365.96 o 
   1   4  16       98.15       51.64     32.14 o 
   2   4  16    15753.72    14888.17    312.85 o 
   3   4  16       69.55      118.31     35.91 o 
   4   4  16     5383.11     4815.74    129.52 o 
   5   4  16      233.08      269.86     40.67 o 
   6   4  16     1478.29     1314.89     79.54 o 
   7   4  16        0.68       -5.78     34.28 o 
   8   4  16       78.54       61.97     31.35 o 
   9   4  16      179.46      189.46     48.67 o 
  10   4  16      230.39      219.56     43.00 o 
  11   4  16       99.75       53.12     35.24 o 
 -11   5  16      288.23      360.31     50.90 o 
 -10   5  16        4.38      -48.82     32.66 o 
  -9   5  16     1092.38     1357.00     99.03 o 
  -8   5  16      213.80      300.75     50.76 o 
  -7   5  16      932.40     1120.41     68.56 o 
  -6   5  16      469.62      398.57     37.44 o 
  -5   5  16      637.06      684.70     45.29 o 
  -4   5  16      779.56      745.20     44.63 o 
  -3   5  16      915.70      911.19     48.36 o 
  -2   5  16     2361.00     2410.20     72.46 o 
  -1   5  16       21.82        0.90     24.27 o 
   0   5  16      297.87      466.78     79.50 o 
   1   5  16       19.47       15.03     22.10 o 
   2   5  16     2347.02     2496.93     85.88 o 
   3   5  16      888.26      868.57     74.23 o 
   4   5  16      743.16      729.25     68.95 o 
   5   5  16      649.70      704.00    121.37 o 
   6   5  16      470.66      445.23     58.82 o 
   7   5  16      951.83     1070.48    145.10 o 
   8   5  16      226.38      271.58     41.17 o 
   9   5  16     1077.31     1325.47    102.31 o 
  10   5  16        4.38        8.08     33.84 o 
  11   5  16      294.83      321.25     64.36 o 
 -11   6  16       33.54       29.28     41.66 o 
 -10   6  16       83.25       62.74     34.96 o 
  -9   6  16      283.41      279.53     45.46 o 
  -8   6  16      158.57      133.05     38.30 o 
  -7   6  16      489.11      536.67     44.02 o 
  -6   6  16     1555.06     1513.17     59.43 o 
  -5   6  16      866.70      969.58     51.78 o 
  -4   6  16     3437.67     3509.10     92.31 o 
  -3   6  16      606.67      557.00     41.04 o 
  -2   6  16     7097.58     7016.45    170.00 o 
  -1   6  16      990.28      900.29     71.13 o 
   0   6  16     5152.13     4763.80    132.60 o 
   1   6  16     1024.08     1150.35     79.14 o 
   2   6  16     7165.71     7244.02    227.41 o 
   3   6  16      606.33      550.92     50.17 o 
   4   6  16     3445.58     3542.85    135.48 o 
   5   6  16      865.12      935.18     63.71 o 
   6   6  16     1560.47     1569.10     71.81 o 
   7   6  16      498.11      573.24    120.52 o 
   8   6  16      146.07      136.30     36.70 o 
   9   6  16      271.96      271.89     43.66 o 
  10   6  16       94.29       71.67     37.51 o 
  11   6  16       37.10      -27.76     35.28 o 
 -10   7  16     1074.47     1124.15     95.31 o 
  -9   7  16       46.70       18.32     39.57 o 
  -8   7  16      890.10     1020.89    113.18 o 
  -7   7  16      967.66      897.68     64.41 o 
  -6   7  16     3263.55     3578.41    111.68 o 
  -5   7  16      543.42      535.68     42.38 o 
  -4   7  16     2540.71     2686.25     79.15 o 
  -3   7  16     1374.28     1295.05     53.91 o 
  -2   7  16     1700.02     1607.89     91.69 o 
  -1   7  16     1110.42     1201.08     82.18 o 
   0   7  16      737.17      715.87     57.27 o 
   1   7  16     1175.76     1258.05     54.61 o 
   2   7  16     1747.88     1652.17     62.43 o 
   3   7  16     1320.91     1314.61     66.57 o 
   4   7  16     2525.17     2741.00     95.49 o 
   5   7  16      551.72      515.24     52.53 o 
   6   7  16     3347.91     3475.10    113.97 o 
   7   7  16      980.21      932.37     61.99 o 
   8   7  16      859.55      992.73    126.82 o 
   9   7  16       50.00       35.49     46.36 o 
  10   7  16     1081.00     1334.10    114.85 o 
 -10   8  16      251.46      240.72     48.46 o 
  -9   8  16      148.79      126.59     53.68 o 
  -8   8  16      159.32      177.67     44.03 o 
  -7   8  16      165.01       93.76     42.15 o 
  -6   8  16      372.48      455.30     49.57 o 
  -5   8  16      176.49       87.61     30.16 o 
  -4   8  16      317.44      306.85     37.25 o 
  -3   8  16       19.63       -9.99     43.01 o 
  -2   8  16      519.70      640.12     63.50 o 
  -1   8  16       68.00       38.60     34.36 o 
   0   8  16     1038.72     1010.59     67.56 o 
   1   8  16       51.13       37.29     27.25 o 
   2   8  16      520.12      646.31     46.02 o 
   3   8  16       11.11      -38.63     26.12 o 
   4   8  16      299.34      348.92     56.84 o 
   5   8  16      164.09      126.31     39.59 o 
   6   8  16      369.95      474.32     97.09 o 
   7   8  16      162.81      135.92     41.57 o 
   8   8  16      135.97      152.79     52.47 o 
   9   8  16      155.18      119.88     48.83 o 
  10   8  16      258.87      346.18     64.96 o 
  -9   9  16      370.83      276.14     82.24 o 
  -8   9  16      935.95      984.35     77.02 o 
  -7   9  16       88.86       27.25     34.57 o 
  -6   9  16     1009.28     1054.11     69.27 o 
  -5   9  16       86.06       40.81     35.31 o 
  -4   9  16      431.00      502.41     81.18 o 
  -3   9  16      383.46      397.98     57.68 o 
  -2   9  16      859.79     1061.72    104.93 o 
  -1   9  16      410.15      444.49     60.11 o 
   0   9  16       38.39       32.09     32.16 o 
   1   9  16      434.70      469.06     45.43 o 
   2   9  16      840.37      866.81     54.32 o 
   3   9  16      419.09      374.95     40.68 o 
   4   9  16      418.97      471.33     52.66 o 
   5   9  16       95.89      118.97     37.86 o 
   6   9  16     1002.09     1210.02    146.62 o 
   7   9  16       93.64        8.81     36.78 o 
   8   9  16      950.34     1044.19     91.31 o 
   9   9  16      376.75      424.43     68.60 o 
  -9  10  16      184.50      262.71     57.88 o 
  -8  10  16       40.80       -8.41     45.17 o 
  -7  10  16      284.13      291.37     57.42 o 
  -6  10  16      686.15      698.40     74.29 o 
  -5  10  16      337.86      297.29     62.50 o 
  -4  10  16     1752.76     1790.54    111.54 o 
  -3  10  16      224.87      215.57     50.59 o 
  -2  10  16     3192.26     3293.84    158.81 o 
  -1  10  16      330.57      378.52     57.17 o 
   0  10  16     2139.15     2317.67    120.50 o 
   1  10  16      339.37      284.33     52.85 o 
   2  10  16     3218.05     3312.72    114.94 o 
   3  10  16      217.81      184.29     35.68 o 
   4  10  16     1764.79     1856.28     70.80 o 
   5  10  16      342.32      295.32     47.52 o 
   6  10  16      690.37      811.67     67.42 o 
   7  10  16      299.73      358.13     56.05 o 
   8  10  16       35.91       32.91     50.83 o 
   9  10  16      176.23      164.99     58.46 o 
  -8  11  16      106.49       21.46     48.68 o 
  -7  11  16      466.50      467.78    113.43 o 
  -6  11  16      618.86      676.57     73.79 o 
  -5  11  16      204.41      102.71     44.73 o 
  -4  11  16      478.94      532.19    101.15 o 
  -3  11  16      332.96      355.92    115.32 o 
  -2  11  16      357.58      499.43     91.43 o 
  -1  11  16       19.34      -52.40     36.78 o 
   0  11  16      154.21      235.83     51.58 o 
   1  11  16       22.49      -16.76     36.25 o 
   2  11  16      351.54      468.08     66.88 o 
   3  11  16      321.05      284.44     49.63 o 
   4  11  16      470.69      659.32     63.51 o 
   5  11  16      207.81       96.49     56.06 o 
   6  11  16      637.28      871.68     93.80 o 
   7  11  16      492.27      560.43     62.53 o 
   8  11  16      102.80       69.15     45.05 o 
  -7  12  16      215.44      378.78     68.23 o 
  -6  12  16      278.03      307.37     61.78 o 
  -5  12  16      127.68       45.26     44.06 o 
  -4  12  16      306.89      216.47     82.24 o 
  -3  12  16      118.24      118.55     50.38 o 
  -2  12  16      127.66       43.44     42.66 o 
  -1  12  16      101.06       30.18     43.25 o 
   0  12  16       25.39       -7.44     40.46 o 
   1  12  16      100.05      132.54     44.70 o 
   2  12  16      127.74       34.65     46.27 o 
   3  12  16      116.30       53.41     43.55 o 
   4  12  16      307.67      296.83     51.57 o 
   5  12  16      119.72      132.82     68.06 o 
   6  12  16      273.26      254.00     70.25 o 
   7  12  16      209.38      184.65     70.10 o 
  -5  13  16       36.45       66.17     83.18 o 
  -4  13  16      210.24      195.47     60.65 o 
  -3  13  16      323.23      289.86     67.72 o 
  -2  13  16      165.18      131.01     58.29 o 
  -1  13  16      422.71      539.81     66.97 o 
   0  13  16       13.91      -59.74     39.83 o 
   1  13  16      440.54      606.68     66.58 o 
   2  13  16      156.08      115.21     51.30 o 
   3  13  16      332.49      464.34     99.99 o 
   4  13  16      209.68      152.48     62.15 o 
   5  13  16       41.80       97.40     90.27 o 
  -3  14  16       34.57       48.21     88.86 o 
  -2  14  16      204.74       82.87     52.25 o 
  -1  14  16      119.07      189.11     93.79 o 
   0  14  16      109.26       54.00     48.61 o 
   1  14  16      116.33       59.86     47.52 o 
   2  14  16      197.20      201.22     55.42 o 
   3  14  16       31.80        7.97     58.37 o 
   1   0  17      306.65      274.42     36.73 o 
   2   0  17      491.40      462.51     43.01 o 
   3   0  17     1940.47     1568.56     66.39 o 
   4   0  17      209.95      209.82     44.55 o 
   5   0  17     2290.72     1913.03     75.85 o 
   6   0  17      155.36      184.05     36.16 o 
   7   0  17     2739.34     2547.25     91.20 o 
   8   0  17        0.03       25.27     32.38 o 
   9   0  17      909.92      954.49     55.33 o 
  10   0  17        2.23        3.89     31.83 o 
  11   0  17      417.46      329.83     61.32 o 
 -11   1  17      449.77      279.12     56.77 o 
 -10   1  17      174.42      182.27     50.87 o 
  -9   1  17     1214.47     1318.50     62.56 o 
  -8   1  17      283.34      329.81     33.85 o 
  -7   1  17     3134.29     2872.41     84.56 o 
  -6   1  17      490.76      510.44     55.26 o 
  -5   1  17     3828.45     3714.30    114.68 o 
  -4   1  17      328.16      328.19     45.50 o 
  -3   1  17     3537.75     3193.93    194.02 o 
  -2   1  17      255.22      218.88     84.32 o 
  -1   1  17     2716.44     2216.39     78.75 o 
   0   1  17        0.25       67.10     35.09 o 
   1   1  17     2770.23     2167.41     77.81 o 
   2   1  17      256.09      181.71     53.52 o 
   3   1  17     3583.83     3015.36    164.01 o 
   4   1  17      335.63      339.06     41.45 o 
   5   1  17     3823.51     3580.45    108.58 o 
   6   1  17      516.12      612.74     63.46 o 
   7   1  17     3137.10     2985.24    123.98 o 
   8   1  17      273.17      295.02     55.14 o 
   9   1  17     1244.09     1272.84     74.00 o 
  10   1  17      174.77      139.61     58.98 o 
  11   1  17      437.37      323.69     58.25 o 
 -11   2  17       83.48       42.73     45.44 o 
 -10   2  17      953.66     1106.52     72.66 o 
  -9   2  17      246.89      224.05     35.59 o 
  -8   2  17     1789.47     1834.63     60.52 o 
  -7   2  17      911.16     1143.71     57.53 o 
  -6   2  17      394.82      492.34     41.27 o 
  -5   2  17     2950.81     3030.35     84.87 o 
  -4   2  17      312.14      321.42     35.08 o 
  -3   2  17     6278.69     5697.47    189.00 o 
  -2   2  17       37.94       62.36     25.39 o 
  -1   2  17     6270.24     5991.97    247.50 o 
   0   2  17       78.71       60.31     32.37 o 
   1   2  17     6380.93     6123.25    150.26 o 
   2   2  17       38.17       -7.18     24.95 o 
   3   2  17     6275.45     5850.33    196.06 o 
   4   2  17      299.57      237.81     46.45 o 
   5   2  17     2988.77     3006.80    121.30 o 
   6   2  17      377.46      523.37     61.50 o 
   7   2  17      951.36     1053.23    100.67 o 
   8   2  17     1800.29     1868.38     78.71 o 
   9   2  17      247.80      165.25     39.83 o 
  10   2  17      964.99     1138.15    110.96 o 
  11   2  17       77.20       47.33     48.56 o 
 -11   3  17       51.89       82.55     63.81 o 
 -10   3  17      272.19      301.92     48.23 o 
  -9   3  17      180.62      173.13     40.94 o 
  -8   3  17      186.85      152.63     34.93 o 
  -7   3  17      911.67     1052.00     55.74 o 
  -6   3  17      827.34      869.22     56.76 o 
  -5   3  17     1963.20     2037.53     68.38 o 
  -4   3  17      720.71      686.45     44.44 o 
  -3   3  17     5100.63     5239.73    119.16 o 
  -2   3  17      195.52      138.73     26.78 o 
  -1   3  17     3632.81     3631.28    134.02 o 
   0   3  17      189.48      190.42     48.21 o 
   1   3  17     3635.61     4102.23    113.15 o 
   2   3  17      204.13      182.18     52.94 o 
   3   3  17     5066.46     5142.89    168.08 o 
   4   3  17      740.00      654.48     68.06 o 
   5   3  17     1925.30     2074.11    218.83 o 
   6   3  17      827.74      780.34     74.20 o 
   7   3  17      900.63     1004.42     84.13 o 
   8   3  17      188.98      132.91     34.27 o 
   9   3  17      177.66      109.14     35.65 o 
  10   3  17      265.81      140.78     41.90 o 
  11   3  17       60.24      -19.17     33.12 o 
 -11   4  17      167.37      145.07     44.01 o 
 -10   4  17      301.90      316.70     79.10 o 
  -9   4  17      345.50      370.82     48.39 o 
  -8   4  17      417.34      406.93     41.68 o 
  -7   4  17     1583.67     1707.89     63.93 o 
  -6   4  17      899.19      898.09     51.10 o 
  -5   4  17     3125.95     3296.91     88.97 o 
  -4   4  17      719.97      718.36     70.66 o 
  -3   4  17     4696.88     4716.84    111.26 o 
  -2   4  17      875.82      887.76     49.40 o 
  -1   4  17     2671.77     2765.38     91.83 o 
   0   4  17       25.92       16.11     33.63 o 
   1   4  17     2658.55     2811.11    110.93 o 
   2   4  17      857.51      763.42     67.05 o 
   3   4  17     4682.98     4708.76    169.85 o 
   4   4  17      728.32      777.86     56.82 o 
   5   4  17     3168.68     3030.62    124.99 o 
   6   4  17      892.93      824.36    112.02 o 
   7   4  17     1589.83     1530.00     89.23 o 
   8   4  17      428.63      438.30     72.78 o 
   9   4  17      335.05      324.99     45.75 o 
  10   4  17      295.14      337.22     67.01 o 
  11   4  17      169.12      123.97     63.75 o 
 -11   5  17      544.90      415.58     66.54 o 
 -10   5  17       16.00      -31.82     37.66 o 
  -9   5  17     1177.34     1305.56     79.09 o 
  -8   5  17      139.63      137.82     40.01 o 
  -7   5  17     3205.92     3232.69    107.11 o 
  -6   5  17      382.17      260.28     34.89 o 
  -5   5  17     3459.09     3441.23     92.84 o 
  -4   5  17      782.27      785.83     47.76 o 
  -3   5  17     2430.19     2367.04     73.78 o 
  -2   5  17      989.95     1057.63     52.51 o 
  -1   5  17      337.95      327.63     40.89 o 
   0   5  17      246.40      297.14     48.43 o 
   1   5  17      336.79      352.30     46.84 o 
   2   5  17     1022.27     1165.84    101.00 o 
   3   5  17     2381.54     2432.32    106.92 o 
   4   5  17      784.03      911.97     61.53 o 
   5   5  17     3469.66     3622.83    140.37 o 
   6   5  17      403.33      350.98     75.62 o 
   7   5  17     3174.44     3041.05    131.33 o 
   8   5  17      139.69      199.06     58.95 o 
   9   5  17     1214.03     1298.66     73.03 o 
  10   5  17       17.60      -25.59     31.56 o 
  11   5  17      545.75      499.71     57.56 o 
 -10   6  17      137.01      135.85     42.64 o 
  -9   6  17      526.14      500.74     55.37 o 
  -8   6  17      347.22      393.35     50.83 o 
  -7   6  17     1142.78     1219.55     69.49 o 
  -6   6  17       29.08        0.15     25.56 o 
  -5   6  17     1358.99     1406.94     59.41 o 
  -4   6  17       53.34       22.31     25.53 o 
  -3   6  17     2470.29     2616.73     78.03 o 
  -2   6  17      342.63      341.93     43.07 o 
  -1   6  17     3117.68     3133.08    139.43 o 
   0   6  17        4.18       22.39     32.67 o 
   1   6  17     3193.88     3123.31     88.01 o 
   2   6  17      334.75      301.78     42.84 o 
   3   6  17     2461.15     2380.00     98.43 o 
   4   6  17       59.88       21.07     30.20 o 
   5   6  17     1387.72     1381.96     68.88 o 
   6   6  17       26.73      -42.59     36.31 o 
   7   6  17     1142.94     1399.09     95.87 o 
   8   6  17      357.73      380.66     47.75 o 
   9   6  17      519.90      582.50     57.32 o 
  10   6  17      138.73      107.69     41.61 o 
 -10   7  17      195.66      181.64     48.37 o 
  -9   7  17       38.86      108.17     41.48 o 
  -8   7  17      113.65       59.78     47.85 o 
  -7   7  17       92.10      106.28     36.24 o 
  -6   7  17      373.08      433.49     49.87 o 
  -5   7  17      761.79      795.92     56.62 o 
  -4   7  17      125.19      134.33     27.70 o 
  -3   7  17     2071.26     1950.30     68.12 o 
  -2   7  17      280.33      278.97     50.68 o 
  -1   7  17     1320.13     1235.48     86.03 o 
   0   7  17      290.82      288.92     45.60 o 
   1   7  17     1358.59     1336.74     59.61 o 
   2   7  17      290.95      247.49     35.36 o 
   3   7  17     2102.64     1939.11     79.86 o 
   4   7  17      122.09      107.02     35.62 o 
   5   7  17      769.05      872.92     64.50 o 
   6   7  17      373.92      383.28     56.49 o 
   7   7  17      117.22       89.33     44.73 o 
   8   7  17      105.72       95.52     35.44 o 
   9   7  17       40.74       55.61     47.78 o 
  10   7  17      194.21      315.71     65.15 o 
  -9   8  17        4.53      -29.78     37.19 o 
  -8   8  17      532.83      627.27     93.93 o 
  -7   8  17      197.02      214.42     42.52 o 
  -6   8  17     1380.43     1528.79     76.14 o 
  -5   8  17     1170.48     1100.10     58.48 o 
  -4   8  17      808.31      901.55     53.92 o 
  -3   8  17     2482.32     2198.42     84.85 o 
  -2   8  17      584.72      627.69     70.90 o 
  -1   8  17     3403.81     3343.20    133.14 o 
   0   8  17       16.83       23.78     34.75 o 
   1   8  17     3439.58     3350.07     95.64 o 
   2   8  17      578.94      545.36     46.43 o 
   3   8  17     2412.97     2144.14     86.59 o 
   4   8  17      818.93      880.44     99.06 o 
   5   8  17     1152.79     1119.81     71.91 o 
   6   8  17     1384.19     1611.58     91.16 o 
   7   8  17      203.14      252.15     56.82 o 
   8   8  17      537.64      604.68     73.97 o 
   9   8  17        2.68       27.56     46.06 o 
  -9   9  17      205.77      219.02     55.72 o 
  -8   9  17      397.69      405.37     53.25 o 
  -7   9  17      658.22      734.78     62.32 o 
  -6   9  17      951.03      994.44     85.66 o 
  -5   9  17      685.00      600.81     56.01 o 
  -4   9  17      992.25     1173.40     86.15 o 
  -3   9  17     1058.09     1334.69    110.13 o 
  -2   9  17      813.01     1011.20     81.16 o 
  -1   9  17      439.73      471.21     52.61 o 
   0   9  17       42.23        7.81     32.97 o 
   1   9  17      448.26      464.98     43.92 o 
   2   9  17      844.05      901.56     55.91 o 
   3   9  17     1047.99     1249.17     65.58 o 
   4   9  17      988.66     1285.85    103.44 o 
   5   9  17      687.13      604.76     74.47 o 
   6   9  17      965.10     1069.52    105.51 o 
   7   9  17      638.39      582.20    117.22 o 
   8   9  17      387.67      413.10     78.46 o 
   9   9  17      211.93      134.08     56.39 o 
  -8  10  17       25.95       17.45     47.26 o 
  -7  10  17      363.42      358.92    128.56 o 
  -6  10  17      107.43      110.61     48.53 o 
  -5  10  17      433.66      368.30     50.27 o 
  -4  10  17      131.56      131.27     42.14 o 
  -3  10  17      334.73      311.94     82.24 o 
  -2  10  17      538.42      596.84     69.06 o 
  -1  10  17      114.35      145.31     43.88 o 
   0  10  17       24.72       30.70     38.61 o 
   1  10  17      110.90       41.89     37.83 o 
   2  10  17      551.70      608.37     61.92 o 
   3  10  17      318.16      339.20     41.23 o 
   4  10  17      134.67      167.13     44.23 o 
   5  10  17      426.58      439.80     55.87 o 
   6  10  17      105.86       36.36     39.88 o 
   7  10  17      347.01      355.66     55.67 o 
   8  10  17       22.52       42.86     50.44 o 
  -7  11  17       66.56       75.52     47.69 o 
  -6  11  17       33.14       -0.17     43.58 o 
  -5  11  17      177.46      191.89     81.29 o 
  -4  11  17      124.78       32.14     69.95 o 
  -3  11  17      163.19      200.18    108.71 o 
  -2  11  17      631.94      629.47     74.78 o 
  -1  11  17       11.26      -57.78     38.52 o 
   0  11  17      647.15      784.81     73.58 o 
   1  11  17        3.59      -22.26     38.83 o 
   2  11  17      640.73      791.16     70.13 o 
   3  11  17      157.24      208.81     46.28 o 
   4  11  17      122.02       49.58     41.63 o 
   5  11  17      185.72       95.66     62.39 o 
   6  11  17       30.23      -61.80     69.01 o 
   7  11  17       60.66      -59.23     55.82 o 
  -6  12  17      334.69      259.75    101.15 o 
  -5  12  17      175.92      219.81     55.14 o 
  -4  12  17      201.84      236.32     88.86 o 
  -3  12  17      359.26      282.36     60.36 o 
  -2  12  17      184.18      271.21     51.90 o 
  -1  12  17     1058.49     1375.39    114.97 o 
   0  12  17       91.60       76.43     42.71 o 
   1  12  17     1073.77     1126.29     89.90 o 
   2  12  17      189.00      152.83     62.76 o 
   3  12  17      347.99      406.27     73.13 o 
   4  12  17      209.45      175.26     70.98 o 
   5  12  17      174.10      197.50     81.29 o 
   6  12  17      347.08      247.23     89.33 o 
  -4  13  17      118.06       22.38     50.68 o 
  -3  13  17      298.95      300.60     94.53 o 
  -2  13  17       83.75       54.48     46.78 o 
  -1  13  17      225.04      196.83     55.20 o 
   0  13  17        4.26      -15.75     45.08 o 
   1  13  17      213.10      291.72     58.09 o 
   2  13  17       83.67        4.12     46.18 o 
   3  13  17      291.51      256.20     54.48 o 
   4  13  17      111.21       75.99    165.90 o 
  -2  14  17      112.68       32.51     67.00 o 
  -1  14  17      140.77       82.44     52.99 o 
   0  14  17        4.25      -36.35     50.27 o 
   1  14  17      145.51      143.32     54.22 o 
   2  14  17      119.69      149.77     56.58 o 
   0   0  18        5.10       69.01     56.72 o 
   1   0  18       33.71      -15.16     24.55 o 
   2   0  18       17.44       20.36     28.35 o 
   3   0  18      125.13      138.72     33.65 o 
   4   0  18        0.01       30.45     29.98 o 
   5   0  18      849.75      824.23     74.63 o 
   6   0  18        4.85       -3.13     29.93 o 
   7   0  18     2161.55     1958.73     81.30 o 
   8   0  18        3.10      -47.76     35.76 o 
   9   0  18      285.36      236.18     49.80 o 
  10   0  18        0.98      -11.81     32.66 o 
  11   0  18      288.92      292.43     56.24 o 
 -11   1  18        2.77        0.47     39.37 o 
 -10   1  18        9.39       51.62     42.89 o 
  -9   1  18       98.79       85.12     30.22 o 
  -8   1  18      215.37      214.50     35.84 o 
  -7   1  18      834.33      701.14     59.33 o 
  -6   1  18     2217.17     2171.74     93.68 o 
  -5   1  18      332.81      288.11     39.58 o 
  -4   1  18     8977.35     8445.72    197.16 o 
  -3   1  18      143.21      205.34     36.91 o 
  -2   1  18    12399.76    11926.34    294.62 o 
  -1   1  18       58.82       28.26     26.60 o 
   0   1  18    12147.65    11902.09    429.63 o 
   1   1  18       50.42       42.08     27.40 o 
   2   1  18    12407.30    11625.11    253.05 o 
   3   1  18      153.82      175.75     33.77 o 
   4   1  18     9017.76     8348.37    245.89 o 
   5   1  18      312.39      251.79     39.99 o 
   6   1  18     2251.76     2097.58     87.12 o 
   7   1  18      863.19      755.93     58.13 o 
   8   1  18      224.57      270.68     52.14 o 
   9   1  18       97.41       89.71     34.54 o 
  10   1  18        9.25       21.50     33.45 o 
  11   1  18        5.50        2.74     63.33 o 
 -11   2  18       51.82       51.16     44.05 o 
 -10   2  18     1137.05     1303.37     77.90 o 
  -9   2  18       87.74       53.40     28.21 o 
  -8   2  18     7594.16     7475.86    160.95 o 
  -7   2  18      390.87      431.38     41.17 o 
  -6   2  18    10036.36     9560.28    217.11 o 
  -5   2  18      527.09      554.42     43.27 o 
  -4   2  18     8788.05     8778.61    178.33 o 
  -3   2  18      615.03      626.23     50.33 o 
  -2   2  18     2158.38     2237.26     82.34 o 
  -1   2  18     6540.58     6002.72    184.15 o 
   0   2  18      248.13      371.81     51.26 o 
   1   2  18     6342.69     5838.32    149.35 o 
   2   2  18     2144.16     2251.61    105.62 o 
   3   2  18      628.30      739.13     59.29 o 
   4   2  18     8765.90     8785.62    203.53 o 
   5   2  18      508.69      545.35     63.04 o 
   6   2  18    10017.28     9398.42    270.62 o 
   7   2  18      404.15      444.23     60.83 o 
   8   2  18     7563.86     7329.72    323.29 o 
   9   2  18       84.78       70.75     32.73 o 
  10   2  18     1140.81     1178.57    163.49 o 
  11   2  18       60.08       70.98     47.88 o 
 -11   3  18      130.23       66.79     51.13 o 
 -10   3  18       65.28       42.00     38.09 o 
  -9   3  18       52.79       27.03     34.32 o 
  -8   3  18      101.37      103.72     43.28 o 
  -7   3  18      376.53      313.93     39.39 o 
  -6   3  18      220.76      262.07     36.13 o 
  -5   3  18      421.85      516.00     42.73 o 
  -4   3  18     1863.69     1846.83     66.43 o 
  -3   3  18      335.85      344.83     36.78 o 
  -2   3  18      555.27      657.29     51.60 o 
  -1   3  18      126.43      115.28     39.77 o 
   0   3  18      137.96      170.87     40.71 o 
   1   3  18      132.10      140.30     31.78 o 
   2   3  18      642.47      689.39     52.32 o 
   3   3  18      346.41      259.42     60.50 o 
   4   3  18     1865.05     1906.43     94.89 o 
   5   3  18      439.58      450.32     60.49 o 
   6   3  18      226.74      333.73     56.15 o 
   7   3  18      363.96      299.48     65.70 o 
   8   3  18      102.65       82.60     46.79 o 
   9   3  18       54.25       30.73     35.54 o 
  10   3  18       71.15       39.67     36.12 o 
  11   3  18      120.94      123.51     43.57 o 
 -11   4  18      263.28      220.89     49.02 o 
 -10   4  18      533.74      581.44     60.41 o 
  -9   4  18      150.80      155.21     40.27 o 
  -8   4  18     1086.66     1157.83     61.70 o 
  -7   4  18      889.38     1048.54     57.54 o 
  -6   4  18     1394.56     1339.81     62.00 o 
  -5   4  18      238.78      215.83     34.08 o 
  -4   4  18      965.98      881.96     51.75 o 
  -3   4  18      420.80      451.71     40.28 o 
  -2   4  18     1400.83     1387.41     59.32 o 
  -1   4  18      148.10      153.92     34.39 o 
   0   4  18      208.38      192.27     44.10 o 
   1   4  18      141.75      114.90     33.13 o 
   2   4  18     1385.66     1353.37     87.23 o 
   3   4  18      430.78      399.63     46.57 o 
   4   4  18      960.33     1028.03    152.66 o 
   5   4  18      238.07      225.90     50.12 o 
   6   4  18     1377.88     1387.97    143.21 o 
   7   4  18      896.80      993.39     81.21 o 
   8   4  18     1106.29     1190.40    122.25 o 
   9   4  18      139.70      115.53     38.75 o 
  10   4  18      528.96      671.60     59.60 o 
  11   4  18      270.69      356.13     49.74 o 
 -10   5  18       64.50       91.98     40.02 o 
  -9   5  18      236.43      234.48     45.92 o 
  -8   5  18      246.39      249.27     42.72 o 
  -7   5  18      784.08      803.27     63.36 o 
  -6   5  18     2052.74     1946.96     70.29 o 
  -5   5  18      443.71      512.94     43.33 o 
  -4   5  18     7206.12     6482.43    142.90 o 
  -3   5  18      143.40      159.14     45.43 o 
  -2   5  18    10086.43     8730.62    270.26 o 
  -1   5  18       28.86       33.43     30.20 o 
   0   5  18     6499.40     5630.09    147.35 o 
   1   5  18       23.82       21.74     35.43 o 
   2   5  18    10176.49     9116.15    211.16 o 
   3   5  18      156.68      151.72     37.24 o 
   4   5  18     7227.49     6617.57    168.27 o 
   5   5  18      428.33      553.41     64.84 o 
   6   5  18     2122.87     2073.99    105.58 o 
   7   5  18      825.74      878.44     79.87 o 
   8   5  18      236.42      272.48     44.77 o 
   9   5  18      225.36      211.86     77.34 o 
  10   5  18       72.63       50.44     38.80 o 
 -10   6  18       29.36      -22.66     34.59 o 
  -9   6  18      266.38      195.97     44.70 o 
  -8   6  18     1465.01     1580.10     83.39 o 
  -7   6  18      505.15      518.10     54.30 o 
  -6   6  18     2793.61     2465.78     79.68 o 
  -5   6  18      774.50      748.95     50.04 o 
  -4   6  18     1792.44     1764.24     65.59 o 
  -3   6  18      737.50      959.89     53.42 o 
  -2   6  18      195.84      312.52     58.96 o 
  -1   6  18     2423.59     2430.61     87.67 o 
   0   6  18     1303.45     1265.39     87.75 o 
   1   6  18     2270.76     2184.11    102.10 o 
   2   6  18      207.37      203.78     40.86 o 
   3   6  18      736.23      819.46     63.25 o 
   4   6  18     1800.97     1743.48     77.64 o 
   5   6  18      758.87      777.11     74.53 o 
   6   6  18     2775.27     2511.56    129.98 o 
   7   6  18      536.19      575.16     68.31 o 
   8   6  18     1439.82     1518.46     79.27 o 
   9   6  18      271.33      267.20     45.56 o 
  10   6  18       32.48       55.62     40.87 o 
  -9   7  18       36.76       -6.85     36.02 o 
  -8   7  18      103.62      117.89     44.06 o 
  -7   7  18      153.02       80.05     50.46 o 
  -6   7  18      459.61      608.47     57.28 o 
  -5   7  18      330.61      309.32     38.68 o 
  -4   7  18      387.45      450.06     42.81 o 
  -3   7  18      159.15      118.52     34.94 o 
  -2   7  18     3630.47     3785.44    116.02 o 
  -1   7  18       68.57       73.90     42.41 o 
   0   7  18     4959.64     5344.74    179.45 o 
   1   7  18       69.05       23.26     27.28 o 
   2   7  18     3580.88     3739.03    118.40 o 
   3   7  18      189.36      195.56     39.93 o 
   4   7  18      380.96      571.78     63.03 o 
   5   7  18      346.19      318.02     49.37 o 
   6   7  18      443.44      554.12     69.06 o 
   7   7  18      152.55      164.26     48.67 o 
   8   7  18      107.54      143.91     40.00 o 
   9   7  18       34.61       70.37     46.75 o 
  -9   8  18       45.63      -21.15     38.87 o 
  -8   8  18     1293.60     1412.55     84.77 o 
  -7   8  18       53.39        8.92     35.71 o 
  -6   8  18     2032.49     2284.44     92.12 o 
  -5   8  18      141.21       83.26     33.39 o 
  -4   8  18     1362.49     1487.25     62.82 o 
  -3   8  18     1084.08      976.00     83.44 o 
  -2   8  18      978.76     1182.78     89.30 o 
  -1   8  18     1209.88     1298.00     90.42 o 
   0   8  18       24.84        9.38     43.47 o 
   1   8  18     1164.66     1279.12    105.60 o 
   2   8  18      959.02     1252.45     90.46 o 
   3   8  18     1104.29     1217.30     74.25 o 
   4   8  18     1354.05     1559.70     75.41 o 
   5   8  18      140.68       65.54     38.77 o 
   6   8  18     2018.85     2299.31    113.48 o 
   7   8  18       59.30      -27.34     42.09 o 
   8   8  18     1309.65     1577.17    104.82 o 
   9   8  18       39.82      -14.62     46.77 o 
  -8   9  18       22.52       28.43     41.80 o 
  -7   9  18      259.74      178.55     43.48 o 
  -6   9  18      310.74      236.71     60.36 o 
  -5   9  18      195.43      135.10     69.72 o 
  -4   9  18     1462.64     1578.14     88.12 o 
  -3   9  18       47.67       21.37     36.46 o 
  -2   9  18     1725.57     1821.67    136.59 o 
  -1   9  18       28.30        1.17     43.20 o 
   0   9  18      554.41      690.74     72.70 o 
   1   9  18       29.51       15.31     50.35 o 
   2   9  18     1746.38     1922.99     79.54 o 
   3   9  18       51.13       56.55     36.90 o 
   4   9  18     1442.05     1520.53     77.09 o 
   5   9  18      192.74      136.81     44.34 o 
   6   9  18      323.21      346.98     58.15 o 
   7   9  18      276.61      159.56     53.42 o 
   8   9  18       22.69      -28.65     73.26 o 
  -7  10  18      112.14       82.26     50.86 o 
  -6  10  18      177.97      241.25     62.86 o 
  -5  10  18       71.86        4.96     43.32 o 
  -4  10  18       74.35       15.73     36.90 o 
  -3  10  18       26.12      -40.17     44.78 o 
  -2  10  18        3.19       43.40     46.77 o 
  -1  10  18      299.45      309.62     53.95 o 
   0  10  18      235.15      247.59     49.92 o 
   1  10  18      307.73      279.98     52.18 o 
   2  10  18        2.36       35.52     36.65 o 
   3  10  18       26.43      -25.71     37.21 o 
   4  10  18       76.41      153.29     43.02 o 
   5  10  18       75.24       25.32     36.95 o 
   6  10  18      176.48      248.50     49.96 o 
   7  10  18      122.78       52.00     69.95 o 
  -6  11  18      325.35      318.79     61.22 o 
  -5  11  18      275.43      358.26    103.04 o 
  -4  11  18      734.87      690.40     80.82 o 
  -3  11  18      113.96       90.01     49.13 o 
  -2  11  18     2180.80     2125.00    113.12 o 
  -1  11  18      120.05       59.86     44.59 o 
   0  11  18     2630.51     2455.36    103.76 o 
   1  11  18      112.90       86.36     51.61 o 
   2  11  18     2151.69     1951.13     91.47 o 
   3  11  18      131.13      115.24     45.43 o 
   4  11  18      726.47      699.65     95.00 o 
   5  11  18      280.44      373.40     75.64 o 
   6  11  18      319.67      297.97     71.02 o 
  -5  12  18      147.11       88.21     51.05 o 
  -4  12  18      439.77      226.87     93.58 o 
  -3  12  18      500.58      510.37     71.07 o 
  -2  12  18      249.97      197.39     94.53 o 
  -1  12  18      777.11      852.06     80.57 o 
   0  12  18        0.14       -5.29     43.34 o 
   1  12  18      758.07     1027.34     80.82 o 
   2  12  18      241.55      151.49     50.46 o 
   3  12  18      507.13      652.02     68.70 o 
   4  12  18      442.35      371.30     58.14 o 
   5  12  18      138.55      165.35     67.37 o 
  -3  13  18        5.55       60.50     84.13 o 
  -2  13  18       16.91      -61.94    103.51 o 
  -1  13  18        1.68      -81.21     58.13 o 
   0  13  18        0.68      -65.43     44.31 o 
   1  13  18        1.87       13.09     45.68 o 
   2  13  18       19.16       12.99     49.07 o 
   3  13  18        4.97       -7.78     59.99 o 
   1   0  19       15.73      -18.35     30.17 o 
   2   0  19     1193.94     1254.55     67.49 o 
   3   0  19     1105.92     1111.18     67.24 o 
   4   0  19      943.90     1059.74     67.53 o 
   5   0  19     2993.96     2794.29     97.88 o 
   6   0  19      546.21      594.03     93.23 o 
   7   0  19     3992.19     3648.45    116.70 o 
   8   0  19      120.91      112.85     35.96 o 
   9   0  19      326.37      303.51     38.93 o 
  10   0  19       14.27      -16.70     32.56 o 
  11   0  19      102.60       82.53     58.61 o 
 -11   1  19      573.11      614.11     73.19 o 
 -10   1  19      155.08      149.24     50.97 o 
  -9   1  19      615.68      475.65     56.33 o 
  -8   1  19     1261.82     1363.10     76.44 o 
  -7   1  19     2899.67     2771.64    140.57 o 
  -6   1  19      399.18      412.40     46.37 o 
  -5   1  19     5845.80     5158.45    222.59 o 
  -4   1  19      134.27      130.38     35.35 o 
  -3   1  19     3087.62     3158.46    165.03 o 
  -2   1  19     1985.95     1875.21    109.12 o 
  -1   1  19      473.90      511.07     58.54 o 
   0   1  19       21.46       18.25     32.57 o 
   1   1  19      595.09      560.75     76.60 o 
   2   1  19     1965.13     1948.93     79.12 o 
   3   1  19     3065.72     2878.80     99.36 o 
   4   1  19      134.16       77.07     35.08 o 
   5   1  19     5877.68     5375.42    161.44 o 
   6   1  19      402.14      408.67     48.88 o 
   7   1  19     2857.91     2830.08    100.42 o 
   8   1  19     1262.18     1239.74     77.20 o 
   9   1  19      604.61      659.89     48.92 o 
  10   1  19      135.44      116.11     38.15 o 
  11   1  19      550.90      551.82    146.99 o 
 -10   2  19      260.64      329.05     50.05 o 
  -9   2  19      117.59       51.02     29.35 o 
  -8   2  19       44.49       97.49     38.07 o 
  -7   2  19      606.27      756.84     51.30 o 
  -6   2  19      293.34      331.29     38.73 o 
  -5   2  19     4195.31     3785.37    116.49 o 
  -4   2  19      247.33      220.46     39.02 o 
  -3   2  19     8573.08     8388.74    196.61 o 
  -2   2  19      435.85      481.95     46.75 o 
  -1   2  19     1001.19      967.12    217.89 o 
   0   2  19       20.01       -7.88     31.08 o 
   1   2  19     1034.63     1140.79     64.01 o 
   2   2  19      441.78      515.33     49.20 o 
   3   2  19     8545.32     8174.53    196.82 o 
   4   2  19      254.89      237.06     39.26 o 
   5   2  19     4195.81     3912.47    161.10 o 
   6   2  19      296.72      333.54     55.85 o 
   7   2  19      605.50      487.75    103.51 o 
   8   2  19       44.79       34.22     40.71 o 
   9   2  19      125.88      121.91     36.67 o 
  10   2  19      251.65      240.09     43.90 o 
 -10   3  19      370.43      393.20     53.96 o 
  -9   3  19       49.02       12.22     34.50 o 
  -8   3  19     1775.20     1622.07     78.49 o 
  -7   3  19      760.56      839.71     55.29 o 
  -6   3  19     1001.08     1029.75     58.38 o 
  -5   3  19     2866.65     2655.79    121.70 o 
  -4   3  19      432.89      525.56     47.48 o 
  -3   3  19     3714.38     3460.55    109.84 o 
  -2   3  19     1667.72     1653.23     72.73 o 
  -1   3  19      563.65      537.58     60.49 o 
   0   3  19        4.46       -5.17     32.67 o 
   1   3  19      570.95      607.67     50.79 o 
   2   3  19     1620.09     1596.20     70.83 o 
   3   3  19     3711.65     3488.44    145.80 o 
   4   3  19      428.43      427.69     58.35 o 
   5   3  19     2821.81     2679.16    121.21 o 
   6   3  19      994.07     1102.88     85.53 o 
   7   3  19      754.03      844.65     79.40 o 
   8   3  19     1780.73     1679.88    100.51 o 
   9   3  19       49.07       81.50     36.91 o 
  10   3  19      377.35      360.95     48.71 o 
 -10   4  19       51.29       19.96     38.50 o 
  -9   4  19      348.89      458.26     81.28 o 
  -8   4  19      266.48      277.39     47.01 o 
  -7   4  19     2535.88     2516.25    101.24 o 
  -6   4  19      702.97      592.27     47.57 o 
  -5   4  19     2601.14     2723.62     84.40 o 
  -4   4  19     1060.50     1038.53     56.82 o 
  -3   4  19     3256.39     3407.09    120.29 o 
  -2   4  19      429.46      509.21     43.01 o 
  -1   4  19     2962.23     3129.38    123.61 o 
   0   4  19      133.89      131.70     38.75 o 
   1   4  19     2917.73     2879.48    115.15 o 
   2   4  19      368.43      460.87     57.01 o 
   3   4  19     3247.64     3452.25    189.06 o 
   4   4  19     1066.18     1116.76     85.84 o 
   5   4  19     2633.84     2851.54    125.96 o 
   6   4  19      710.09      716.86     71.13 o 
   7   4  19     2576.71     2591.41    122.99 o 
   8   4  19      260.45      341.76     58.14 o 
   9   4  19      333.45      353.31     49.19 o 
  10   4  19       52.31       38.51     37.63 o 
 -10   5  19       40.27       25.32     41.64 o 
  -9   5  19      636.41      811.52     85.89 o 
  -8   5  19       52.55      -19.72     32.52 o 
  -7   5  19     2661.43     2840.93    102.49 o 
  -6   5  19       35.74       28.44     29.41 o 
  -5   5  19     4765.72     4735.53    118.21 o 
  -4   5  19      121.28       87.26     29.92 o 
  -3   5  19     2204.26     2409.98     80.77 o 
  -2   5  19     1369.91     1352.78     98.72 o 
  -1   5  19     1303.26     1434.11     70.54 o 
   0   5  19      155.67      108.34     46.32 o 
   1   5  19     1377.53     1413.80     83.42 o 
   2   5  19     1293.25     1160.60     81.11 o 
   3   5  19     2152.49     2292.74     88.93 o 
   4   5  19      126.27      168.56     46.53 o 
   5   5  19     4746.86     4774.89    170.70 o 
   6   5  19       42.47       22.12     42.05 o 
   7   5  19     2600.97     2384.92    120.29 o 
   8   5  19       53.60       23.28     35.03 o 
   9   5  19      648.67      718.54     67.26 o 
  10   5  19       37.76       20.56     40.43 o 
  -9   6  19      331.21      302.36     50.29 o 
  -8   6  19        4.32      -49.17     32.78 o 
  -7   6  19      522.35      517.46    115.06 o 
  -6   6  19        1.76       20.70     30.70 o 
  -5   6  19     1109.69     1350.86     62.93 o 
  -4   6  19       20.15        5.72     28.71 o 
  -3   6  19     2431.27     2524.89     80.19 o 
  -2   6  19       14.39        0.40     31.48 o 
  -1   6  19      104.13      177.61     39.13 o 
   0   6  19     1127.68     1201.51     88.83 o 
   1   6  19      121.83      205.60     45.78 o 
   2   6  19       19.09      -21.87     33.12 o 
   3   6  19     2470.19     2490.42    149.19 o 
   4   6  19       19.72      -36.94     36.42 o 
   5   6  19     1156.28     1426.35    123.83 o 
   6   6  19        2.19       15.74     42.53 o 
   7   6  19      544.77      611.15     73.73 o 
   8   6  19        3.71      -35.95     32.57 o 
   9   6  19      339.01      331.02     49.87 o 
  -9   7  19       49.45        5.92     39.86 o 
  -8   7  19      705.35      802.62     67.09 o 
  -7   7  19      142.01      113.95     52.12 o 
  -6   7  19      336.40      379.54     52.11 o 
  -5   7  19      550.06      562.37     48.49 o 
  -4   7  19      182.08      185.80     34.11 o 
  -3   7  19     1190.66     1368.79     75.28 o 
  -2   7  19      902.76      998.62     65.01 o 
  -1   7  19      669.66      689.05    119.11 o 
   0   7  19      525.11      590.27     66.75 o 
   1   7  19      695.31      610.94     54.33 o 
   2   7  19      912.92     1034.58     70.33 o 
   3   7  19     1188.45     1286.30     77.68 o 
   4   7  19      186.64      142.25     44.45 o 
   5   7  19      516.38      517.99     94.06 o 
   6   7  19      342.53      309.22     56.82 o 
   7   7  19      118.17      160.76     51.45 o 
   8   7  19      702.42      764.73    116.27 o 
   9   7  19       48.74       64.87     50.64 o 
  -8   8  19      291.23      365.40     66.94 o 
  -7   8  19      564.63      682.24     64.32 o 
  -6   8  19      561.16      679.67     61.50 o 
  -5   8  19      923.53      967.04     59.27 o 
  -4   8  19      577.59      681.65     75.04 o 
  -3   8  19     2012.28     1909.08     81.57 o 
  -2   8  19        0.54       -3.73     31.86 o 
  -1   8  19     3540.13     3269.76    134.78 o 
   0   8  19       37.89       38.10     96.42 o 
   1   8  19     3512.51     3082.65     94.10 o 
   2   8  19        0.70      -45.42     31.50 o 
   3   8  19     1978.66     1709.78     80.89 o 
   4   8  19      582.25      734.62     64.16 o 
   5   8  19      934.22      882.36     81.16 o 
   6   8  19      564.01      825.56     87.44 o 
   7   8  19      589.79      470.85     70.46 o 
   8   8  19      281.86      244.41     62.15 o 
  -8   9  19      157.19      122.27     46.19 o 
  -7   9  19      502.99      452.92     69.10 o 
  -6   9  19      233.03      236.05     59.50 o 
  -5   9  19     1007.62     1047.84     69.31 o 
  -4   9  19      401.20      491.87     53.38 o 
  -3   9  19      730.46      719.92     60.91 o 
  -2   9  19      638.37      816.74     77.90 o 
  -1   9  19     1048.60     1058.16     88.63 o 
   0   9  19       38.79      127.71     42.64 o 
   1   9  19     1043.24     1200.31     89.17 o 
   2   9  19      620.68      678.16     53.53 o 
   3   9  19      701.21      722.62     63.18 o 
   4   9  19      397.03      540.21     60.99 o 
   5   9  19      974.81      990.65    200.97 o 
   6   9  19      238.97      309.35     65.70 o 
   7   9  19      487.41      450.39     83.66 o 
   8   9  19      145.87      118.34     54.13 o 
  -7  10  19      191.29      256.11     59.45 o 
  -6  10  19       99.27       27.41     87.91 o 
  -5  10  19       94.77      100.60    101.62 o 
  -4  10  19      355.37      331.67     49.73 o 
  -3  10  19       99.56       92.52     38.33 o 
  -2  10  19      240.04      207.86     55.87 o 
  -1  10  19      335.31      394.13     62.45 o 
   0  10  19     1266.35     1470.85     91.01 o 
   1  10  19      323.27      348.09     54.73 o 
   2  10  19      251.34      210.75     50.33 o 
   3  10  19      114.94        7.05     86.97 o 
   4  10  19      354.69      314.99     53.58 o 
   5  10  19      100.69      131.74     45.91 o 
   6  10  19       96.04       88.01     52.98 o 
   7  10  19      198.85      230.33     63.83 o 
  -6  11  19       27.80       10.60     46.75 o 
  -5  11  19      127.59        8.51     76.57 o 
  -4  11  19      156.22       51.16     50.06 o 
  -3  11  19      334.87      236.08     58.41 o 
  -2  11  19      648.70      693.52     81.69 o 
  -1  11  19      115.00       98.31     80.35 o 
   0  11  19      828.77      905.90     78.57 o 
   1  11  19      127.47      102.81     46.92 o 
   2  11  19      668.74      689.97     69.04 o 
   3  11  19      339.51      422.84     60.80 o 
   4  11  19      163.49      199.87     65.99 o 
   5  11  19      125.93      193.83     75.62 o 
   6  11  19       26.68      -15.12     81.29 o 
  -4  12  19       79.78       96.42     81.29 o 
  -3  12  19      343.88      448.64     68.74 o 
  -2  12  19       30.97      -42.69     51.54 o 
  -1  12  19      976.52     1126.09     87.18 o 
   0  12  19       11.24        8.41     60.58 o 
   1  12  19      977.66     1187.55    106.12 o 
   2  12  19       36.71      -44.80     42.95 o 
   3  12  19      330.63      424.66     62.75 o 
   4  12  19       82.32        9.45     67.12 o 
  -2  13  19      100.58      126.70     59.75 o 
  -1  13  19      289.72      331.23     68.98 o 
   0  13  19        2.91      -69.11     46.07 o 
   1  13  19      291.99      290.15     69.97 o 
   2  13  19      102.96       34.53     49.39 o 
   0   0  20    13406.65    12705.54    474.53 o 
   1   0  20       10.01      -12.95     35.09 o 
   2   0  20     6716.52     6823.04    172.78 o 
   3   0  20      176.99      179.46     37.06 o 
   4   0  20    10304.14     9561.30    221.94 o 
   5   0  20       37.95       23.58     32.34 o 
   6   0  20     2239.78     2162.56    107.56 o 
   7   0  20     1485.65     1413.40     80.21 o 
   8   0  20      159.40      241.33     53.76 o 
   9   0  20      410.64      300.62     39.23 o 
  10   0  20       40.18       28.00     37.69 o 
 -10   1  20      626.59      784.58    165.42 o 
  -9   1  20      177.65      122.37     39.64 o 
  -8   1  20     2101.76     2040.49     86.92 o 
  -7   1  20      395.08      406.05     48.80 o 
  -6   1  20     2725.39     2829.40    102.14 o 
  -5   1  20      710.11      751.90     59.29 o 
  -4   1  20     3452.52     3709.67    117.46 o 
  -3   1  20      414.58      407.24     59.53 o 
  -2   1  20     2338.45     2410.81     89.83 o 
  -1   1  20     1422.60     1407.05     88.41 o 
   0   1  20      903.30      901.12     76.53 o 
   1   1  20     1382.80     1384.89     74.17 o 
   2   1  20     2300.14     2278.80     86.59 o 
   3   1  20      437.57      412.73     46.33 o 
   4   1  20     3525.88     3781.99    151.08 o 
   5   1  20      685.40      794.72     60.52 o 
   6   1  20     2729.36     2899.83    103.15 o 
   7   1  20      409.96      467.60     51.24 o 
   8   1  20     2115.34     2066.88     88.04 o 
   9   1  20      174.88      144.90     35.35 o 
  10   1  20      648.27      601.91    128.28 o 
 -10   2  20      376.68      441.64     55.71 o 
  -9   2  20       53.77       49.47     31.98 o 
  -8   2  20      182.17      193.92     38.68 o 
  -7   2  20      178.77      127.54     32.75 o 
  -6   2  20      937.17      991.67     78.67 o 
  -5   2  20      682.34      638.17     66.87 o 
  -4   2  20     1328.60     1377.47     71.24 o 
  -3   2  20      104.61       49.43     49.62 o 
  -2   2  20      981.11      908.72     62.08 o 
  -1   2  20      234.66      113.30     70.42 o 
   0   2  20     3047.02     2714.11    117.59 o 
   1   2  20      230.19      239.89     39.85 o 
   2   2  20      947.11      853.87     60.70 o 
   3   2  20      118.93       34.14     37.46 o 
   4   2  20     1295.27     1448.96     73.58 o 
   5   2  20      672.74      689.00     56.56 o 
   6   2  20      911.86     1001.41     67.95 o 
   7   2  20      166.52      221.99     58.12 o 
   8   2  20      194.93      133.29     62.86 o 
   9   2  20       53.60       23.12     38.67 o 
  10   2  20      376.16      344.03     79.11 o 
 -10   3  20     1546.17     1751.31     89.35 o 
  -9   3  20       15.41       16.05     32.23 o 
  -8   3  20     3528.21     3345.92    116.83 o 
  -7   3  20      116.19       33.89     32.53 o 
  -6   3  20     3011.98     2800.53     99.46 o 
  -5   3  20      125.89      109.46     32.85 o 
  -4   3  20     4357.04     3926.02    120.40 o 
  -3   3  20      676.81      650.44     53.21 o 
  -2   3  20      565.94      575.82     52.38 o 
  -1   3  20      800.15      985.08     76.53 o 
   0   3  20      173.19      138.60     46.11 o 
   1   3  20      719.15      781.72     58.33 o 
   2   3  20      587.15      475.48     47.66 o 
   3   3  20      696.98      624.56     54.70 o 
   4   3  20     4380.42     3938.00    121.61 o 
   5   3  20      144.78      162.93     47.09 o 
   6   3  20     3008.66     2901.64    189.06 o 
   7   3  20      117.62       67.70     73.26 o 
   8   3  20     3524.14     3539.97    197.09 o 
   9   3  20       16.69       24.48     34.46 o 
  10   3  20     1539.19     1732.83    148.88 o 
 -10   4  20       97.54      139.23     44.98 o 
  -9   4  20      238.77      287.79     55.60 o 
  -8   4  20       47.94       17.94     38.13 o 
  -7   4  20      899.01      968.27     59.81 o 
  -6   4  20     1006.43     1035.65     70.81 o 
  -5   4  20        3.14      -28.87     26.42 o 
  -4   4  20     4798.68     4104.40    108.84 o 
  -3   4  20       31.07       -2.86     28.79 o 
  -2   4  20     1922.80     1610.90    168.73 o 
  -1   4  20      165.35      176.30     47.46 o 
   0   4  20     3973.88     3554.16    138.99 o 
   1   4  20      174.07      189.21     58.19 o 
   2   4  20     2017.07     1724.38     75.84 o 
   3   4  20       33.54      -43.45     35.72 o 
   4   4  20     4721.96     4078.40    154.07 o 
   5   4  20        1.69      -19.22     40.34 o 
   6   4  20      966.69      999.65     86.22 o 
   7   4  20      911.99      768.52     86.02 o 
   8   4  20       49.33       58.65     47.40 o 
   9   4  20      240.42      234.80     45.21 o 
  10   4  20       96.67      136.98     65.26 o 
  -9   5  20      375.80      465.77     58.21 o 
  -8   5  20       24.58      -21.65     34.97 o 
  -7   5  20      437.54      476.82     55.57 o 
  -6   5  20      305.56      368.83     43.20 o 
  -5   5  20      311.04      366.69     41.58 o 
  -4   5  20      553.28      498.34     44.43 o 
  -3   5  20       53.98       53.69     28.35 o 
  -2   5  20     2097.75     2150.81     86.99 o 
  -1   5  20     1074.48     1175.97    115.80 o 
   0   5  20     1435.98     1384.49     89.38 o 
   1   5  20     1071.51     1127.51     67.62 o 
   2   5  20     2062.66     2062.90    132.81 o 
   3   5  20       57.91       -9.77     38.38 o 
   4   5  20      588.76      587.80    108.71 o 
   5   5  20      300.46      315.14     68.53 o 
   6   5  20      332.81      220.64     51.10 o 
   7   5  20      448.77      440.48     65.34 o 
   8   5  20       26.78       66.26     47.79 o 
   9   5  20      376.62      287.35     50.60 o 
  -9   6  20      332.68      371.93     53.59 o 
  -8   6  20      156.66       79.70     40.88 o 
  -7   6  20      335.57      406.24     60.88 o 
  -6   6  20      858.89      942.84     63.58 o 
  -5   6  20      557.71      609.19     49.18 o 
  -4   6  20     2641.41     2663.60     85.86 o 
  -3   6  20      235.36      306.68     46.31 o 
  -2   6  20     3235.91     3305.84    110.40 o 
  -1   6  20       28.55        9.45     34.32 o 
   0   6  20    11545.45    11730.98    320.84 o 
   1   6  20       28.59      -12.46     37.55 o 
   2   6  20     3254.76     3213.36    132.00 o 
   3   6  20      249.43      197.53     41.66 o 
   4   6  20     2638.55     2559.52    120.29 o 
   5   6  20      553.09      620.32     73.26 o 
   6   6  20      825.93      736.06     79.87 o 
   7   6  20      317.40      181.16     54.45 o 
   8   6  20      171.39      225.20     46.09 o 
   9   6  20      336.19      317.80     49.74 o 
  -8   7  20     1728.28     1819.25     92.41 o 
  -7   7  20       55.49       23.09     50.44 o 
  -6   7  20     1571.68     1592.81     82.52 o 
  -5   7  20      176.75      164.13     45.16 o 
  -4   7  20     2180.26     2330.24     80.25 o 
  -3   7  20      451.48      492.98     52.92 o 
  -2   7  20      406.22      448.60     51.36 o 
  -1   7  20     1291.84     1445.72     79.77 o 
   0   7  20     1485.24     1577.47     98.88 o 
   1   7  20     1190.43     1051.33    139.43 o 
   2   7  20      370.33      371.91     94.60 o 
   3   7  20      452.44      375.88     50.76 o 
   4   7  20     2222.97     2351.11    133.28 o 
   5   7  20      172.94      164.64     50.38 o 
   6   7  20     1555.58     1713.46    141.79 o 
   7   7  20       66.48       36.33     48.07 o 
   8   7  20     1740.20     1907.31    128.56 o 
  -8   8  20       90.37       58.99     43.98 o 
  -7   8  20      108.77       -7.49     51.26 o 
  -6   8  20       79.10        7.96     37.46 o 
  -5   8  20       82.27       86.25     35.73 o 
  -4   8  20      369.66      402.54     63.31 o 
  -3   8  20      181.28       57.58     39.83 o 
  -2   8  20       84.05       -4.04     33.88 o 
  -1   8  20      327.82      249.32     62.86 o 
   0   8  20        1.02        3.15     41.77 o 
   1   8  20      337.51      235.18     56.04 o 
   2   8  20      112.42       98.68     40.68 o 
   3   8  20      191.77      131.77     44.01 o 
   4   8  20      342.16      512.84     57.42 o 
   5   8  20       85.97       91.63     60.50 o 
   6   8  20       72.30        6.33     44.72 o 
   7   8  20      108.11       52.58     48.74 o 
   8   8  20      102.25      100.12     50.50 o 
  -7   9  20       55.15        6.68     39.33 o 
  -6   9  20      199.79       93.43     55.30 o 
  -5   9  20       10.99      -40.33     37.60 o 
  -4   9  20      342.24      324.90     48.88 o 
  -3   9  20      130.13       99.80     40.89 o 
  -2   9  20      756.12     1069.52     71.34 o 
  -1   9  20      651.63      589.07     74.02 o 
   0   9  20      303.22      426.98     68.81 o 
   1   9  20      704.31      666.79     68.24 o 
   2   9  20      748.44      837.85     69.80 o 
   3   9  20      126.09       12.69     58.02 o 
   4   9  20      341.90      393.41     86.49 o 
   5   9  20       12.12       37.01     60.03 o 
   6   9  20      201.98      157.52     55.37 o 
   7   9  20       57.00       63.89     49.77 o 
  -6  10  20      241.05      205.13     95.47 o 
  -5  10  20      115.33       79.64     52.46 o 
  -4  10  20     1192.24     1482.06     91.83 o 
  -3  10  20      103.99       81.33     38.92 o 
  -2  10  20     1412.07     1585.89    103.32 o 
  -1  10  20       31.24       22.97     47.62 o 
   0  10  20     4201.01     4449.25    457.04 o 
   1  10  20       25.40       25.15     41.31 o 
   2  10  20     1417.45     1551.62     95.07 o 
   3  10  20      103.28      -19.69     78.46 o 
   4  10  20     1182.23     1416.21    171.10 o 
   5  10  20      114.53      129.25     50.59 o 
   6  10  20      227.01      258.12     59.87 o 
  -5  11  20       85.93       39.70     85.08 o 
  -4  11  20      398.53      377.81     69.70 o 
  -3  11  20       89.47       57.95     41.74 o 
  -2  11  20      271.53      155.55    126.20 o 
  -1  11  20      338.93      374.69     96.89 o 
   0  11  20      742.32      819.82     76.27 o 
   1  11  20      314.65      275.04     57.01 o 
   2  11  20      263.28      324.52     62.54 o 
   3  11  20       88.00       32.20     54.93 o 
   4  11  20      416.29      586.45     86.99 o 
   5  11  20       82.27      -76.19     62.28 o 
  -3  12  20      128.96      245.77     92.64 o 
  -2  12  20      279.54      150.27     67.39 o 
  -1  12  20      128.47      109.83     63.66 o 
   0  12  20      339.84      409.58     63.84 o 
   1  12  20      131.92      215.17     52.87 o 
   2  12  20      282.43      303.28     62.04 o 
   3  12  20      135.77       91.54     52.35 o 
   1   0  21      252.82      346.09     62.86 o 
   2   0  21      246.68      295.84     63.49 o 
   3   0  21     2020.83     1816.74     80.54 o 
   4   0  21        0.43       31.08     32.34 o 
   5   0  21     3603.76     3214.14    109.86 o 
   6   0  21      198.08      162.23     41.16 o 
   7   0  21     3817.56     3598.69    145.35 o 
   8   0  21       20.14      -24.54     33.26 o 
   9   0  21     2304.64     2374.33     94.33 o 
  10   0  21       21.80       28.55     36.83 o 
  -9   1  21      141.65      171.19     41.72 o 
  -8   1  21       49.73       39.74     36.33 o 
  -7   1  21      174.07      152.61     42.49 o 
  -6   1  21      230.41      216.70     41.87 o 
  -5   1  21      888.55      947.36     69.69 o 
  -4   1  21       92.72       25.04     33.01 o 
  -3   1  21     2050.26     1888.61     81.86 o 
  -2   1  21       25.04       33.95     32.62 o 
  -1   1  21     3923.30     3328.24    148.88 o 
   0   1  21        3.66       42.10     41.10 o 
   1   1  21     3913.78     3435.07    139.43 o 
   2   1  21       24.68       20.88     32.52 o 
   3   1  21     2072.89     1952.87     83.09 o 
   4   1  21       98.95       82.38     33.26 o 
   5   1  21      882.05      874.86     66.14 o 
   6   1  21      209.80      144.03     40.07 o 
   7   1  21      187.28      227.02     43.73 o 
   8   1  21       55.48       14.23     33.22 o 
   9   1  21      141.55      117.44     61.87 o 
  -9   2  21      324.40      186.07     42.66 o 
  -8   2  21      900.71      976.00     80.55 o 
  -7   2  21      400.82      437.37     61.87 o 
  -6   2  21      860.99      880.10     65.49 o 
  -5   2  21      731.15      939.45     65.11 o 
  -4   2  21       43.13        4.58     32.68 o 
  -3   2  21      455.44      538.33     53.36 o 
  -2   2  21       10.53      -40.66     46.12 o 
  -1   2  21      738.04      798.49     74.16 o 
   0   2  21      233.05      251.03     67.59 o 
   1   2  21      721.48      818.65     79.86 o 
   2   2  21       10.30       14.66     32.68 o 
   3   2  21      464.08      537.71     53.63 o 
   4   2  21       47.70       48.89     33.49 o 
   5   2  21      729.14      884.72    149.27 o 
   6   2  21      861.64      812.81     63.93 o 
   7   2  21      410.30      379.97     49.47 o 
   8   2  21      904.93      884.69    100.73 o 
   9   2  21      328.03      343.11     42.89 o 
  -9   3  21        7.06       43.66     39.66 o 
  -8   3  21      173.53      189.26     45.50 o 
  -7   3  21      398.15      394.89     44.61 o 
  -6   3  21      378.24      397.67     43.23 o 
  -5   3  21     2738.05     2620.47     97.53 o 
  -4   3  21      264.04      192.92     39.17 o 
  -3   3  21     5672.93     5809.33    157.85 o 
  -2   3  21      243.04      245.69    102.09 o 
  -1   3  21    12959.91    12819.74    343.21 o 
   0   3  21       89.97       60.50     41.44 o 
   1   3  21    12940.05    12774.51    280.68 o 
   2   3  21      233.18      190.57     39.23 o 
   3   3  21     5622.21     5816.44    158.45 o 
   4   3  21      252.50      178.71     42.79 o 
   5   3  21     2703.85     2691.92    100.75 o 
   6   3  21      403.50      355.39     59.82 o 
   7   3  21      367.13      350.05     62.49 o 
   8   3  21      167.45      191.95     52.79 o 
   9   3  21        7.73       -6.49     35.37 o 
  -9   4  21     1197.54     1427.15     87.06 o 
  -8   4  21      547.81      500.53     57.98 o 
  -7   4  21     1754.14     1774.00     72.92 o 
  -6   4  21      326.07      337.09     49.94 o 
  -5   4  21     1855.86     1976.38     75.25 o 
  -4   4  21      303.76      227.50     40.20 o 
  -3   4  21     1181.01     1379.35     76.72 o 
  -2   4  21      386.43      493.43     63.16 o 
  -1   4  21      164.16      116.20     46.11 o 
   0   4  21       55.75       63.41     46.77 o 
   1   4  21      154.32      183.12     64.45 o 
   2   4  21      421.93      464.09     53.57 o 
   3   4  21     1165.80     1445.38     79.32 o 
   4   4  21      287.89      214.20     57.66 o 
   5   4  21     1854.11     1980.39    105.93 o 
   6   4  21      344.40      324.74     58.05 o 
   7   4  21     1769.43     1784.90    104.92 o 
   8   4  21      548.05      462.26     68.49 o 
   9   4  21     1195.06     1198.46    114.78 o 
  -9   5  21      181.42      152.32     46.32 o 
  -8   5  21       75.20       30.94     49.80 o 
  -7   5  21      140.67      155.42     43.04 o 
  -6   5  21      127.23      165.41     37.80 o 
  -5   5  21      330.17      270.05     39.47 o 
  -4   5  21      287.97      287.03     40.22 o 
  -3   5  21       87.13       58.03     31.39 o 
  -2   5  21      160.38      204.39     40.51 o 
  -1   5  21       19.64       16.86     43.39 o 
   0   5  21      144.98      165.17     48.11 o 
   1   5  21       20.61       56.17     35.75 o 
   2   5  21      135.96      117.26     39.29 o 
   3   5  21       88.80       39.69     40.66 o 
   4   5  21      280.65      355.43     57.75 o 
   5   5  21      326.68      179.73     53.66 o 
   6   5  21      112.01       16.40     72.79 o 
   7   5  21      140.41      133.28     52.14 o 
   8   5  21       83.09       36.39     52.14 o 
   9   5  21      182.33      168.96     76.57 o 
  -8   6  21      106.43       22.18     39.80 o 
  -7   6  21     1015.81     1100.30     97.36 o 
  -6   6  21       69.59       80.55     33.70 o 
  -5   6  21     1371.72     1320.40     95.87 o 
  -4   6  21      216.55      239.39     39.28 o 
  -3   6  21      798.51      719.00     61.38 o 
  -2   6  21      296.33      353.14     47.69 o 
  -1   6  21      196.26      202.54     43.12 o 
   0   6  21     1397.33     1503.09     96.23 o 
   1   6  21      185.82      109.89     48.11 o 
   2   6  21      278.18      299.83     54.40 o 
   3   6  21      790.34      763.30     77.53 o 
   4   6  21      200.59      162.64     48.45 o 
   5   6  21     1355.47     1349.36    100.20 o 
   6   6  21       73.05       35.82     86.49 o 
   7   6  21     1029.97     1123.47     96.19 o 
   8   6  21      107.58      126.43     69.48 o 
  -8   7  21      231.66      237.60     59.57 o 
  -7   7  21      151.11      225.57     62.15 o 
  -6   7  21      163.61      109.09     44.43 o 
  -5   7  21      943.75      989.77     61.89 o 
  -4   7  21      149.86      154.62     44.21 o 
  -3   7  21     2188.76     2030.01     87.82 o 
  -2   7  21       34.34       97.15     36.60 o 
  -1   7  21     6374.39     5973.25    166.27 o 
   0   7  21       21.34      -20.49     43.32 o 
   1   7  21     6382.88     6144.33    292.09 o 
   2   7  21       31.20       17.81     54.35 o 
   3   7  21     2216.96     2027.70    107.98 o 
   4   7  21      148.38      141.94     50.68 o 
   5   7  21      938.67     1056.44     89.89 o 
   6   7  21      167.25      228.67     57.07 o 
   7   7  21      143.02       86.27     51.26 o 
   8   7  21      222.99      223.67     61.48 o 
  -7   8  21       78.69       18.18     54.13 o 
  -6   8  21      226.08      319.56     54.63 o 
  -5   8  21      106.97      141.20     36.97 o 
  -4   8  21      108.87      120.53     43.63 o 
  -3   8  21       85.38       81.62     38.50 o 
  -2   8  21       81.41       75.64     39.53 o 
  -1   8  21       21.33       38.64     39.09 o 
   0   8  21        0.23      -58.28     42.80 o 
   1   8  21       19.51       52.94     73.73 o 
   2   8  21       93.81       22.25     39.08 o 
   3   8  21       82.01       68.22     42.59 o 
   4   8  21      103.03      209.73     97.84 o 
   5   8  21      102.45       41.01     46.36 o 
   6   8  21      220.35      229.94     57.30 o 
   7   8  21       79.10      -31.77     49.77 o 
  -6   9  21      254.21      104.59     64.29 o 
  -5   9  21      370.26      408.25     68.02 o 
  -4   9  21      520.76      531.09     66.36 o 
  -3   9  21      592.76      603.21     60.35 o 
  -2   9  21      117.85      165.08     44.22 o 
  -1   9  21      890.50      915.46    127.14 o 
   0   9  21       97.26      157.98     53.37 o 
   1   9  21      880.22      887.19     86.19 o 
   2   9  21      101.06       48.45     42.62 o 
   3   9  21      593.46      672.54     65.40 o 
   4   9  21      514.70      433.30     66.13 o 
   5   9  21      384.37      417.39     68.02 o 
   6   9  21      242.64      122.87     95.00 o 
  -5  10  21      469.54      544.97     76.44 o 
  -4  10  21      553.71      594.36     63.45 o 
  -3  10  21      285.71      313.81     51.68 o 
  -2  10  21      540.97      593.37    106.12 o 
  -1  10  21      111.77       69.39     60.50 o 
   0  10  21     1564.92     1612.09    107.94 o 
   1  10  21      118.59      105.81     75.29 o 
   2  10  21      547.51      552.31     81.27 o 
   3  10  21      284.23      361.28     75.49 o 
   4  10  21      544.43      525.77     84.69 o 
   5  10  21      455.74      422.08     70.90 o 
  -3  11  21      140.42      112.84     45.99 o 
  -2  11  21       14.28      -74.39     49.79 o 
  -1  11  21      597.21      697.45    129.50 o 
   0  11  21        2.92      -75.02     50.01 o 
   1  11  21      606.07      768.69     76.56 o 
   2  11  21       13.93       -9.87     48.28 o 
   3  11  21      152.92      158.83     69.04 o 
   0   0  22     8231.34     8337.39    353.54 o 
   1   0  22       38.32        3.33     39.42 o 
   2   0  22     8642.49     8595.85    210.47 o 
   3   0  22       25.16      -43.11     31.23 o 
   4   0  22     1332.17     1592.85     79.59 o 
   5   0  22      175.99       89.43     57.40 o 
   6   0  22      529.88      559.78     55.66 o 
   7   0  22      662.05      668.71     61.07 o 
   8   0  22       23.06       30.76     38.18 o 
   9   0  22      324.06      318.84     45.84 o 
  -9   1  22      288.69      250.63     48.13 o 
  -8   1  22      750.25      699.55     94.48 o 
  -7   1  22       25.94        8.18     40.25 o 
  -6   1  22     1118.17     1106.73     73.16 o 
  -5   1  22      503.90      431.76     72.36 o 
  -4   1  22     1382.48     1356.27    106.77 o 
  -3   1  22       31.43       24.13     32.92 o 
  -2   1  22     8009.57     7535.68    190.83 o 
  -1   1  22      911.50     1031.75    157.39 o 
   0   1  22     6956.17     6716.85    218.36 o 
   1   1  22      911.67     1034.35     86.89 o 
   2   1  22     8027.47     7485.95    191.01 o 
   3   1  22       31.16       19.81     34.35 o 
   4   1  22     1405.17     1440.82     81.58 o 
   5   1  22      536.33      531.17     55.11 o 
   6   1  22     1118.33     1252.42    122.56 o 
   7   1  22       12.85      -17.50     32.66 o 
   8   1  22      736.53      726.60    110.59 o 
   9   1  22      295.44      237.73     47.62 o 
  -9   2  22       24.32       12.64     36.29 o 
  -8   2  22      920.23      948.32    130.07 o 
  -7   2  22      112.34      114.97     41.29 o 
  -6   2  22     1628.24     1526.36     79.64 o 
  -5   2  22      529.91      673.79     72.14 o 
  -4   2  22     1117.68     1209.31     74.30 o 
  -3   2  22      296.97      370.48     81.12 o 
  -2   2  22     1400.42     1431.60     95.47 o 
  -1   2  22     4265.61     4336.59    162.76 o 
   0   2  22      791.63      761.32     77.50 o 
   1   2  22     4359.55     4303.28    160.40 o 
   2   2  22     1471.18     1462.03     76.12 o 
   3   2  22      295.56      285.66     53.21 o 
   4   2  22     1076.14      950.66     81.62 o 
   5   2  22      536.21      543.11     56.50 o 
   6   2  22     1636.98     1514.09     81.03 o 
   7   2  22       98.81       81.00     37.46 o 
   8   2  22      922.71      935.57    118.15 o 
   9   2  22       23.75      -29.49     30.98 o 
  -9   3  22       84.77       87.81     43.94 o 
  -8   3  22     1121.21     1238.13     80.09 o 
  -7   3  22      107.15      158.40     44.69 o 
  -6   3  22      837.04      802.25     65.57 o 
  -5   3  22       36.57       27.86     34.92 o 
  -4   3  22      886.73      878.93     64.58 o 
  -3   3  22       62.26       82.65     38.46 o 
  -2   3  22     2138.37     2054.65    108.28 o 
  -1   3  22      722.63      743.13     76.16 o 
   0   3  22     1778.12     1735.45     97.92 o 
   1   3  22      778.01      795.89     78.52 o 
   2   3  22     2044.99     2032.55     87.84 o 
   3   3  22       58.04       57.06     34.46 o 
   4   3  22      908.54      786.30     63.47 o 
   5   3  22       34.42       16.79     33.60 o 
   6   3  22      820.08      795.52     97.94 o 
   7   3  22      109.66       33.92     38.44 o 
   8   3  22     1132.81     1305.29    118.57 o 
   9   3  22       83.49       78.51     34.86 o 
  -8   4  22      459.34      439.74     58.05 o 
  -7   4  22      212.15      166.03     39.96 o 
  -6   4  22      894.01      914.20     59.33 o 
  -5   4  22      361.26      299.74     43.66 o 
  -4   4  22      911.55     1015.66     70.29 o 
  -3   4  22        9.99      -15.40     31.43 o 
  -2   4  22     4347.74     4077.16    241.99 o 
  -1   4  22      137.78      150.45     52.12 o 
   0   4  22     4072.31     3608.32    147.38 o 
   1   4  22      138.47       71.06     45.11 o 
   2   4  22     4368.29     4058.77    128.22 o 
   3   4  22        8.35        5.79     53.67 o 
   4   4  22      866.42      834.16     67.99 o 
   5   4  22      346.29      365.30     50.69 o 
   6   4  22      885.00      987.58     87.74 o 
   7   4  22      214.23      206.49     58.11 o 
   8   4  22      448.18      400.21     70.17 o 
  -8   5  22      124.07      119.77     57.38 o 
  -7   5  22      170.46      128.24     42.48 o 
  -6   5  22      558.81      671.04     56.18 o 
  -5   5  22      291.41      302.62     42.28 o 
  -4   5  22     1182.36     1240.24     67.05 o 
  -3   5  22       70.30       61.27     45.27 o 
  -2   5  22     5125.35     5026.81    179.45 o 
  -1   5  22      210.96      150.15     52.12 o 
   0   5  22     3684.93     3514.12    144.66 o 
   1   5  22      201.25      100.35     59.08 o 
   2   5  22     5069.65     5106.76    196.66 o 
   3   5  22       69.89       61.76     37.11 o 
   4   5  22     1248.60     1498.30    103.55 o 
   5   5  22      319.20      326.05     73.26 o 
   6   5  22      542.94      719.97     80.87 o 
   7   5  22      145.26      193.27     59.75 o 
   8   5  22      115.53       98.39     55.57 o 
  -7   6  22      196.90      178.45     48.18 o 
  -6   6  22      446.11      488.89     49.49 o 
  -5   6  22      327.97      338.30     44.63 o 
  -4   6  22     1381.92     1445.42     77.25 o 
  -3   6  22      420.16      481.04     57.01 o 
  -2   6  22     1557.39     1813.27     90.07 o 
  -1   6  22     1721.02     1742.77    103.26 o 
   0   6  22     3290.73     3179.04    222.14 o 
   1   6  22     1794.62     1657.21    100.92 o 
   2   6  22     1640.58     1686.60    128.09 o 
   3   6  22      416.81      463.00    124.30 o 
   4   6  22     1318.84     1587.70    107.24 o 
   5   6  22      335.22      210.01     57.47 o 
   6   6  22      441.45      467.80     69.17 o 
   7   6  22      182.57      201.59     64.28 o 
  -7   7  22      279.56      296.77     66.75 o 
  -6   7  22      524.44      669.61     64.89 o 
  -5   7  22      109.77      110.54     37.26 o 
  -4   7  22      770.17      796.44     95.46 o 
  -3   7  22      154.44       85.92     41.31 o 
  -2   7  22      248.47      347.96     51.69 o 
  -1   7  22      420.73      420.31     54.73 o 
   0   7  22       80.07      103.27     48.85 o 
   1   7  22      461.04      538.81     98.31 o 
   2   7  22      241.01      315.10     58.25 o 
   3   7  22      139.99      132.63     52.09 o 
   4   7  22      800.57      912.57     84.76 o 
   5   7  22      119.71      137.96     52.31 o 
   6   7  22      542.19      638.68     77.87 o 
   7   7  22      287.94      301.81     84.60 o 
  -6   8  22      910.56     1054.82     78.13 o 
  -5   8  22      365.34      478.78     49.25 o 
  -4   8  22      572.69      613.45     61.83 o 
  -3   8  22      113.39       90.27     43.78 o 
  -2   8  22      573.56      693.46     71.43 o 
  -1   8  22      305.93      166.87     61.84 o 
   0   8  22      387.77      378.79     53.64 o 
   1   8  22      316.30      397.02     90.75 o 
   2   8  22      598.77      812.96     80.58 o 
   3   8  22      100.19      159.05     55.14 o 
   4   8  22      544.63      561.79    168.73 o 
   5   8  22      353.96      367.26     65.34 o 
   6   8  22      917.36      823.35     90.88 o 
  -5   9  22       39.20        6.56     91.22 o 
  -4   9  22      392.44      366.92     55.13 o 
  -3   9  22       83.90       19.80     42.35 o 
  -2   9  22      952.41     1130.49     78.71 o 
  -1   9  22      169.72      119.11     59.27 o 
   0   9  22      623.73      864.76     86.94 o 
   1   9  22      157.00      190.00     88.86 o 
   2   9  22      930.45     1087.60    168.26 o 
   3   9  22       86.89      -20.70     47.09 o 
   4   9  22      413.12      294.73     65.17 o 
   5   9  22       41.46       10.87     49.46 o 
  -4  10  22      527.39      501.32    112.02 o 
  -3  10  22      126.59       92.69     56.83 o 
  -2  10  22      711.90      635.62     64.19 o 
  -1  10  22      194.25      233.30    135.65 o 
   0  10  22     1468.04     1799.20    181.02 o 
   1  10  22      193.42      233.09     64.13 o 
   2  10  22      749.07      858.17     98.28 o 
   3  10  22      122.38      115.66     65.22 o 
   4  10  22      521.53      548.26    113.43 o 
  -1  11  22       54.22      107.96     60.42 o 
   0  11  22      236.97      299.15     73.17 o 
   1  11  22       59.86      140.53     78.46 o 
   1   0  23       17.94       -4.25     45.44 o 
   2   0  23      287.45      330.89     48.55 o 
   3   0  23       38.21        3.74     33.62 o 
   4   0  23      105.90      121.71     47.85 o 
   5   0  23        0.25       23.38     35.18 o 
   6   0  23       84.32       -4.83     35.12 o 
   7   0  23      351.26      235.75     49.55 o 
   8   0  23        6.22      -13.09     35.44 o 
  -8   1  23      302.40      303.60     86.49 o 
  -7   1  23     1618.12     1679.81    101.92 o 
  -6   1  23       95.02      134.22     39.06 o 
  -5   1  23      888.63      994.14     96.32 o 
  -4   1  23      209.70      246.24     48.91 o 
  -3   1  23      939.64     1023.19     71.28 o 
  -2   1  23     1525.91     1580.97    101.43 o 
  -1   1  23      201.10      308.92    144.63 o 
   0   1  23       82.16      233.90    101.62 o 
   1   1  23      197.13      131.23     70.90 o 
   2   1  23     1538.59     1620.02     85.75 o 
   3   1  23      956.12     1074.28     73.12 o 
   4   1  23      200.20      136.49     40.63 o 
   5   1  23      872.34      993.65     71.88 o 
   6   1  23       95.44       17.53     36.71 o 
   7   1  23     1643.28     1764.15    104.57 o 
   8   1  23      302.90      325.10     50.79 o 
  -8   2  23       44.02      -19.93     38.23 o 
  -7   2  23      234.74      261.57     49.43 o 
  -6   2  23       40.30       -6.78     35.99 o 
  -5   2  23     1040.99     1204.57    243.15 o 
  -4   2  23      158.59       87.90     39.02 o 
  -3   2  23     3930.16     3766.01    123.51 o 
  -2   2  23      126.10      162.66     52.69 o 
  -1   2  23    14022.47    13688.99    367.61 o 
   0   2  23       84.93       26.33     44.77 o 
   1   2  23    13968.22    13426.27    367.28 o 
   2   2  23      123.94      101.16     38.90 o 
   3   2  23     3940.68     3644.69    122.39 o 
   4   2  23      160.07       88.25     39.65 o 
   5   2  23     1054.27     1134.56     75.72 o 
   6   2  23       38.33      -18.11     34.46 o 
   7   2  23      237.91      254.41     48.28 o 
   8   2  23       30.87       -8.81     49.09 o 
  -8   3  23      318.58      247.90     61.45 o 
  -7   3  23       69.46      113.40     43.02 o 
  -6   3  23      290.18      318.09     51.33 o 
  -5   3  23       57.64       29.47     53.51 o 
  -4   3  23      160.79      163.96     41.07 o 
  -3   3  23      248.64      284.36     46.06 o 
  -2   3  23     1269.75     1361.19     98.59 o 
  -1   3  23      232.21      140.63     55.47 o 
   0   3  23       44.93       60.51     44.00 o 
   1   3  23      231.34      194.26     68.06 o 
   2   3  23     1306.19     1477.64     94.43 o 
   3   3  23      244.68      221.57     44.16 o 
   4   3  23      177.44      176.83     44.07 o 
   5   3  23       36.42       25.58     38.59 o 
   6   3  23      280.26      210.16     45.61 o 
   7   3  23       61.11       58.97     47.99 o 
   8   3  23      318.42      333.05     58.53 o 
  -8   4  23      125.90      110.22     46.19 o 
  -7   4  23      382.85      387.63     47.06 o 
  -6   4  23      271.12      222.40     59.87 o 
  -5   4  23      772.89      732.47     87.53 o 
  -4   4  23      239.79      161.88     41.91 o 
  -3   4  23     1942.89     1839.59    169.21 o 
  -2   4  23      378.91      404.47     64.83 o 
  -1   4  23     1653.58     1529.62     95.52 o 
   0   4  23        0.37      -38.26     42.44 o 
   1   4  23     1647.76     1646.68    100.80 o 
   2   4  23      376.57      297.48     46.74 o 
   3   4  23     1948.26     1672.43     84.43 o 
   4   4  23      237.83      267.17     45.25 o 
   5   4  23      801.07      687.69     77.87 o 
   6   4  23      264.15      215.06     46.53 o 
   7   4  23      357.03      325.39     51.59 o 
   8   4  23      130.80      133.84     56.77 o 
  -7   5  23     1981.12     1909.56     93.32 o 
  -6   5  23      152.66      100.23     38.27 o 
  -5   5  23     1429.43     1524.20     76.11 o 
  -4   5  23      588.70      519.55     57.27 o 
  -3   5  23     1223.14     1276.89     96.86 o 
  -2   5  23     1265.72     1611.43    105.93 o 
  -1   5  23      352.53      380.39     72.31 o 
   0   5  23      643.26      700.40     77.18 o 
   1   5  23      336.51      324.39     63.77 o 
   2   5  23     1346.35     1456.86     84.44 o 
   3   5  23     1233.33     1471.60     84.00 o 
   4   5  23      609.83      620.95     88.70 o 
   5   5  23     1388.85     1557.08    183.86 o 
   6   5  23      145.67      102.38     76.10 o 
   7   5  23     2003.58     2060.58    117.24 o 
  -7   6  23       24.42      -14.77     42.90 o 
  -6   6  23        5.14      -50.09     33.40 o 
  -5   6  23      123.09      101.86     38.95 o 
  -4   6  23       53.17       41.14     33.87 o 
  -3   6  23      852.01      984.21     72.75 o 
  -2   6  23      283.60      285.46     59.82 o 
  -1   6  23     4136.34     4157.55    163.08 o 
   0   6  23       74.70       -4.05     47.76 o 
   1   6  23     4091.59     4136.01    176.77 o 
   2   6  23      272.66      311.34     48.31 o 
   3   6  23      852.17      972.71     89.22 o 
   4   6  23       51.92       52.35     77.51 o 
   5   6  23      137.52       73.88     49.71 o 
   6   6  23        6.65       -8.35     45.44 o 
   7   6  23       25.25       75.82     55.14 o 
  -6   7  23      104.16      186.32     49.15 o 
  -5   7  23      328.17      306.41     46.16 o 
  -4   7  23       20.53      -25.11     40.55 o 
  -3   7  23       51.35       85.58     41.25 o 
  -2   7  23      310.95      267.60     51.84 o 
  -1   7  23       32.00        1.26     45.78 o 
   0   7  23       36.44       30.73     45.37 o 
   1   7  23       37.31       75.10     74.20 o 
   2   7  23      287.61      187.44     55.72 o 
   3   7  23       59.49       64.04     50.38 o 
   4   7  23       20.34       65.98     52.44 o 
   5   7  23      329.00      323.02     64.33 o 
   6   7  23       97.77      152.64     58.78 o 
  -5   8  23      573.59      654.06    157.39 o 
  -4   8  23      302.59      251.63     50.34 o 
  -3   8  23     1505.53     1511.94    173.22 o 
  -2   8  23      253.38      309.84     52.30 o 
  -1   8  23     1664.67     1805.30     96.40 o 
   0   8  23        0.80      -22.54     44.45 o 
   1   8  23     1666.94     1720.41    148.41 o 
   2   8  23      253.67      164.16     57.59 o 
   3   8  23     1512.40     1711.81    114.50 o 
   4   8  23      297.71      325.38     72.79 o 
   5   8  23      586.67      456.51     72.15 o 
  -4   9  23      438.19      491.45    102.47 o 
  -3   9  23      295.63      171.51     48.69 o 
  -2   9  23      529.76      559.94     61.73 o 
  -1   9  23      139.58      182.32     50.00 o 
   0   9  23      388.80      445.39     75.45 o 
   1   9  23      137.39      181.49     89.80 o 
   2   9  23      561.04      526.52    111.54 o 
   3   9  23      295.08      195.58     58.11 o 
   4   9  23      461.44      431.47     73.97 o 
  -2  10  23      161.44      130.24     49.99 o 
  -1  10  23       65.97       27.02     44.16 o 
   0  10  23       65.55       70.24     58.05 o 
   1  10  23       64.24      161.64     86.97 o 
   2  10  23      150.96       24.58     79.40 o 
   0   0  24     2651.89     2350.92    169.21 o 
   1   0  24        1.53      -59.05     39.37 o 
   2   0  24     3593.70     3244.82    142.65 o 
   3   0  24      115.25       66.24     38.73 o 
   4   0  24      693.07      774.93     64.74 o 
   5   0  24      338.63      258.65     48.24 o 
   6   0  24      278.92      274.14     49.24 o 
   7   0  24      245.49      218.61     47.60 o 
  -7   1  24       29.15       46.91     39.93 o 
  -6   1  24      816.81      844.34     70.52 o 
  -5   1  24      162.40      168.05     44.63 o 
  -4   1  24     1828.34     1663.36     82.76 o 
  -3   1  24      149.73      118.01     39.86 o 
  -2   1  24     5475.47     5238.89    187.82 o 
  -1   1  24       68.49       14.49     45.39 o 
   0   1  24     7095.56     6416.79    214.89 o 
   1   1  24       73.54       49.13     45.70 o 
   2   1  24     5509.50     5089.46    152.43 o 
   3   1  24      151.06      199.44     45.03 o 
   4   1  24     1841.57     1751.38     91.34 o 
   5   1  24      180.23      181.54     45.89 o 
   6   1  24      827.58      726.02     64.15 o 
   7   1  24       27.31      -26.28     38.00 o 
  -7   2  24       80.29       77.47     42.37 o 
  -6   2  24     1767.53     1701.54     88.16 o 
  -5   2  24      120.65      138.92     41.62 o 
  -4   2  24     1361.73     1443.70     86.17 o 
  -3   2  24      118.22      139.20     42.59 o 
  -2   2  24     1257.17     1185.03     96.54 o 
  -1   2  24      351.45      303.76     60.78 o 
   0   2  24      194.23      192.70     56.48 o 
   1   2  24      370.65      461.43    229.23 o 
   2   2  24     1266.81     1573.56     87.82 o 
   3   2  24      124.71       75.46     37.72 o 
   4   2  24     1347.57     1382.82     83.32 o 
   5   2  24      128.45       64.69     40.20 o 
   6   2  24     1769.05     1793.31     87.60 o 
   7   2  24       77.24       34.16     39.79 o 
  -7   3  24       49.34      -21.30     39.70 o 
  -6   3  24      613.85      662.25     65.19 o 
  -5   3  24      403.31      381.53     53.21 o 
  -4   3  24      298.20      362.04     52.09 o 
  -3   3  24      425.04      355.03     51.79 o 
  -2   3  24     1174.93     1211.02     96.54 o 
  -1   3  24      170.55      151.92     64.75 o 
   0   3  24     1630.42     1656.76    109.95 o 
   1   3  24      176.83      106.87     76.57 o 
   2   3  24     1168.89     1362.09     82.99 o 
   3   3  24      426.66      485.06     56.11 o 
   4   3  24      312.20      328.37     51.78 o 
   5   3  24      388.94      371.13     68.32 o 
   6   3  24      607.17      577.83     61.21 o 
   7   3  24       52.08       48.69     41.02 o 
  -7   4  24       71.41       74.05     57.30 o 
  -6   4  24      881.51      844.15     71.27 o 
  -5   4  24       97.69      147.53     44.00 o 
  -4   4  24      696.26      779.07     65.63 o 
  -3   4  24        7.00      -14.05     44.49 o 
  -2   4  24     1828.52     1695.52    118.16 o 
  -1   4  24      115.90      124.83     52.69 o 
   0   4  24      966.68      917.29     86.90 o 
   1   4  24      105.06       78.03     47.62 o 
   2   4  24     1789.19     1801.39     85.55 o 
   3   4  24        8.45        0.79     34.88 o 
   4   4  24      705.26      813.00     67.40 o 
   5   4  24      100.51       73.00     42.90 o 
   6   4  24      894.13      823.93     77.90 o 
   7   4  24       64.76       92.35     59.20 o 
  -6   5  24      448.48      421.35     50.02 o 
  -5   5  24       54.77       81.61     43.07 o 
  -4   5  24     1413.79     1536.41     83.31 o 
  -3   5  24       12.61      -21.24     45.70 o 
  -2   5  24     4107.60     4007.39    160.06 o 
  -1   5  24       68.01       52.86     43.69 o 
   0   5  24     4334.92     4218.21    167.43 o 
   1   5  24       71.46       -7.50     47.09 o 
   2   5  24     4075.68     3857.66    130.07 o 
   3   5  24       11.96       -2.38     36.16 o 
   4   5  24     1441.33     1501.36    100.32 o 
   5   5  24       60.59       31.42     40.56 o 
   6   5  24      443.16      464.09     68.84 o 
  -6   6  24      482.70      474.89     60.25 o 
  -5   6  24      233.49      254.58     43.92 o 
  -4   6  24      396.48      405.32     57.17 o 
  -3   6  24      230.69      253.09     58.46 o 
  -2   6  24     1246.31     1249.98     98.59 o 
  -1   6  24      396.27      318.56     80.82 o 
   0   6  24      561.10      604.07     76.16 o 
   1   6  24      413.38      451.89     69.51 o 
   2   6  24     1249.85     1323.20     82.71 o 
   3   6  24      248.26      284.86     50.35 o 
   4   6  24      407.00      367.39     52.88 o 
   5   6  24      243.04      236.21     63.77 o 
   6   6  24      490.07      501.77     74.05 o 
  -5   7  24      380.95      352.20     48.06 o 
  -4   7  24      351.65      436.78     55.80 o 
  -3   7  24      445.87      364.28     55.17 o 
  -2   7  24      399.75      299.56     64.84 o 
  -1   7  24      293.98      266.71     61.16 o 
   0   7  24      146.40       95.39     63.81 o 
   1   7  24      305.05      282.60     66.17 o 
   2   7  24      420.26      481.73     58.69 o 
   3   7  24      444.01      486.80     71.85 o 
   4   7  24      333.41      280.83     64.83 o 
   5   7  24      380.53      416.13     69.79 o 
  -4   8  24      509.75      618.06     67.64 o 
  -3   8  24      158.43      150.82     49.50 o 
  -2   8  24      231.14      222.44     51.64 o 
  -1   8  24      391.91      427.20    113.91 o 
   0   8  24       30.02       20.46     50.79 o 
   1   8  24      367.31      362.22    103.04 o 
   2   8  24      208.33      193.78     85.08 o 
   3   8  24      149.84      189.76     60.81 o 
   4   8  24      524.51      502.35     77.50 o 
  -2   9  24      790.00      812.34     72.97 o 
  -1   9  24       78.05       27.13     44.29 o 
   0   9  24      725.47      879.11     89.68 o 
   1   9  24       69.85       60.50     77.51 o 
   2   9  24      769.79      864.93    131.39 o 
   1   0  25      112.00       27.05     43.69 o 
   2   0  25       34.40       74.53     49.39 o 
   3   0  25     1037.68     1191.75     79.11 o 
   4   0  25      148.65       92.03     40.34 o 
   5   0  25     1913.04     1822.64    111.92 o 
   6   0  25       74.47      124.37     43.47 o 
   7   0  25     1504.58     1751.18    119.64 o 
  -6   1  25       28.92      -15.44     39.59 o 
  -5   1  25      828.44      730.67     88.24 o 
  -4   1  25       48.66       70.90     39.08 o 
  -3   1  25     1147.10     1401.80     83.49 o 
  -2   1  25       21.55        8.46     64.75 o 
  -1   1  25      825.79      832.28    130.92 o 
   0   1  25      115.08       63.81     46.12 o 
   1   1  25      818.16      860.00    105.87 o 
   2   1  25       22.00      -23.35     43.08 o 
   3   1  25     1139.05     1312.22    110.11 o 
   4   1  25       52.22       50.11     44.34 o 
   5   1  25      841.18      795.52     77.41 o 
   6   1  25       34.16       12.55     38.56 o 
  -6   2  25      130.57       80.39     42.11 o 
  -5   2  25      542.76      540.50     61.09 o 
  -4   2  25      105.70       41.00     39.26 o 
  -3   2  25      984.73      949.29     78.26 o 
  -2   2  25        7.33      -17.96     44.78 o 
  -1   2  25     1391.83     1429.20    106.89 o 
   0   2  25        9.93      -23.84     43.11 o 
   1   2  25     1385.44     1497.87    130.45 o 
   2   2  25        6.58       16.97     75.15 o 
   3   2  25      994.75     1049.70     76.38 o 
   4   2  25      109.54       83.20     40.08 o 
   5   2  25      535.40      534.22     75.12 o 
   6   2  25      128.58      146.76     44.84 o 
  -6   3  25      236.16      238.56     52.12 o 
  -5   3  25     1150.30     1010.72     85.51 o 
  -4   3  25       86.65       49.21     42.85 o 
  -3   3  25     2781.41     2738.68    130.67 o 
  -2   3  25       65.96      -61.94     41.29 o 
  -1   3  25     2905.27     2743.84    131.01 o 
   0   3  25       16.14      -34.47     40.42 o 
   1   3  25     2882.39     2806.36    134.02 o 
   2   3  25       64.63       63.70     48.18 o 
   3   3  25     2767.32     2638.35    106.74 o 
   4   3  25       80.11       81.33     42.43 o 
   5   3  25     1145.97     1187.45     81.42 o 
   6   3  25      225.57      230.78     48.31 o 
  -6   4  25      211.40       91.49     45.11 o 
  -5   4  25      971.87      908.84     74.65 o 
  -4   4  25      294.41      234.89     49.35 o 
  -3   4  25      772.96      891.31    197.09 o 
  -2   4  25      208.73      262.59     62.86 o 
  -1   4  25      516.72      572.27     74.19 o 
   0   4  25      116.46      108.39     52.47 o 
   1   4  25      513.43      613.40     76.48 o 
   2   4  25      211.64      244.85     61.16 o 
   3   4  25      783.61      897.68     71.84 o 
   4   4  25      289.11      260.60     50.27 o 
   5   4  25      988.06     1056.60     79.13 o 
   6   4  25      206.93      306.58     52.27 o 
  -5   5  25      452.22      512.75     63.45 o 
  -4   5  25       93.43       -0.62     91.22 o 
  -3   5  25      182.76      166.36     55.43 o 
  -2   5  25       61.28      121.18     54.76 o 
  -1   5  25       13.26        0.22     52.09 o 
   0   5  25      144.66      149.43     64.75 o 
   1   5  25       14.64      -19.59     45.17 o 
   2   5  25       60.33       61.67     51.80 o 
   3   5  25      186.36      173.74     49.47 o 
   4   5  25       89.23        7.60     40.33 o 
   5   5  25      450.66      418.89     57.52 o 
  -4   6  25       53.39       -5.12    139.90 o 
  -3   6  25      481.93      440.68     71.17 o 
  -2   6  25      361.59      414.67     68.84 o 
  -1   6  25      325.92      401.26     67.26 o 
   0   6  25      280.26      196.60     58.93 o 
   1   6  25      317.75      357.00     71.13 o 
   2   6  25      364.05      328.64     66.35 o 
   3   6  25      495.09      562.98     66.97 o 
   4   6  25       59.36       86.85     43.05 o 
  -3   7  25     1081.91     1309.60    105.30 o 
  -2   7  25       43.73        1.33     50.44 o 
  -1   7  25     1674.19     1810.56    119.58 o 
   0   7  25       12.25       78.40     52.12 o 
   1   7  25     1631.35     1736.92    120.23 o 
   2   7  25       45.49       43.12     51.77 o 
   3   7  25     1062.10     1107.85     81.55 o 
  -2   8  25       87.93       97.32     55.37 o 
  -1   8  25      506.86      586.20     81.21 o 
   0   8  25       30.08      -18.30     51.64 o 
   1   8  25      503.16      592.96     81.16 o 
   2   8  25       93.09      129.41     60.42 o 
   0   0  26     7324.84     6530.96    317.61 o 
   1   0  26        5.27       -2.08     45.89 o 
   2   0  26     3679.57     3093.57    143.04 o 
   3   0  26        9.73       10.99     36.84 o 
   4   0  26     2924.14     2592.67    180.75 o 
   5   0  26      144.40       75.37     42.14 o 
  -5   1  26       86.84       51.49     72.53 o 
  -4   1  26      905.60      802.19     86.81 o 
  -3   1  26      104.10      173.58     56.63 o 
  -2   1  26      160.76      156.92     54.81 o 
  -1   1  26       13.76      -29.37     59.55 o 
   0   1  26       46.39       26.29     49.13 o 
   1   1  26       13.19      -34.37     45.11 o 
   2   1  26      157.46      121.54     72.31 o 
   3   1  26      103.40       22.80     38.35 o 
   4   1  26      886.16      829.67     71.28 o 
   5   1  26       70.11       49.86     42.82 o 
  -5   2  26      148.90      190.70     47.25 o 
  -4   2  26      205.00      200.12     64.99 o 
  -3   2  26      144.54       33.39     59.55 o 
  -2   2  26      582.06      562.35     73.75 o 
  -1   2  26       11.47      -74.63     89.33 o 
   0   2  26      875.51      976.16     89.54 o 
   1   2  26       12.75       -0.03     49.41 o 
   2   2  26      584.25      642.85    130.45 o 
   3   2  26      147.58      216.01     47.31 o 
   4   2  26      203.34      240.21     49.97 o 
   5   2  26      152.67      137.04     47.83 o 
  -5   3  26       29.43        8.10     42.81 o 
  -4   3  26     1360.85     1600.65    151.13 o 
  -3   3  26      106.43       17.85     51.35 o 
  -2   3  26      294.30      210.71     61.40 o 
  -1   3  26      131.17      128.39     79.40 o 
   0   3  26        0.34       24.50     48.80 o 
   1   3  26      138.75      143.65     53.70 o 
   2   3  26      289.76      300.83     66.16 o 
   3   3  26      109.69       85.38     43.86 o 
   4   3  26     1405.00     1475.21     93.89 o 
   5   3  26       22.14       76.37     43.44 o 
  -4   4  26     1260.08     1379.14    106.22 o 
  -3   4  26        6.85       36.39     54.14 o 
  -2   4  26     1343.32     1372.82    108.06 o 
  -1   4  26        2.74        8.16     49.79 o 
   0   4  26     3155.91     2624.14    132.65 o 
   1   4  26        3.26      -38.92     45.99 o 
   2   4  26     1334.70     1354.70    144.63 o 
   3   4  26        6.58        0.83     36.95 o 
   4   4  26     1232.53     1360.74     88.41 o 
  -4   5  26       83.27        3.45     77.51 o 
  -3   5  26       38.12       16.34     49.79 o 
  -2   5  26       22.70        5.67     50.13 o 
  -1   5  26       10.28      -24.50     45.17 o 
   0   5  26       64.05       81.22     59.82 o 
   1   5  26       10.85        8.02     49.63 o 
   2   5  26       28.34       58.13     52.80 o 
   3   5  26       36.20       46.95     42.12 o 
   4   5  26       78.36      111.03     47.72 o 
  -3   6  26       66.51      134.23     58.15 o 
  -2   6  26     2281.26     2204.63    121.30 o 
  -1   6  26        2.13        4.07     52.69 o 
   0   6  26     3210.75     3029.15    145.38 o 
   1   6  26        1.59      -29.29     56.24 o 
   2   6  26     2277.84     1943.45    117.62 o 
   3   6  26       68.67        6.68     48.14 o 
  -1   7  26      399.07      617.55     80.00 o 
   0   7  26        9.73        4.35     49.92 o 
   1   7  26      406.10      370.65     71.48 o 
   1   0  27       41.26       47.17     54.80 o 
   2   0  27        1.37      -19.97     46.02 o 
   3   0  27      485.53      475.98     77.51 o 
   4   0  27       68.36      -56.74     64.16 o 
  -4   1  27       44.36       61.86     43.30 o 
  -3   1  27      733.05      871.24     88.87 o 
  -2   1  27       46.34       90.95     56.10 o 
  -1   1  27      587.86      767.58     86.19 o 
   0   1  27        0.13       44.14     52.69 o 
   1   1  27      599.11      642.00    103.51 o 
   2   1  27       43.72       20.86     89.80 o 
   3   1  27      722.60      752.14     87.49 o 
   4   1  27       58.47       21.89     41.74 o 
  -4   2  27       14.19       16.11     44.80 o 
  -3   2  27     1097.60     1160.55    103.94 o 
  -2   2  27        5.09      -35.45     50.80 o 
  -1   2  27     1042.83     1023.18     96.42 o 
   0   2  27       54.34       65.37     55.45 o 
   1   2  27     1046.03      999.63     93.90 o 
   2   2  27        5.35       79.39     53.46 o 
   3   2  27     1103.51     1152.61     83.85 o 
   4   2  27        9.91      -45.23     37.09 o 
  -3   3  27     1454.73     1494.37    111.95 o 
  -2   3  27       79.93       13.33     55.43 o 
  -1   3  27     2081.65     1898.39    115.58 o 
   0   3  27       17.47      -49.16     47.76 o 
   1   3  27     2068.39     1967.40    121.80 o 
   2   3  27       83.16       19.06     53.46 o 
   3   3  27     1442.02     1479.40     92.57 o 
  -3   4  27      691.15      712.44     85.84 o 
  -2   4  27        2.42      -16.70     85.55 o 
  -1   4  27      562.47      407.46     72.15 o 
   0   4  27        4.05      -73.69     49.12 o 
   1   4  27      580.86      583.54     79.71 o 
   2   4  27        3.14      -15.82     50.12 o 
   3   4  27      704.80      791.96     75.35 o 
  -1   5  27       32.21       12.29     50.44 o 
   0   5  27       95.24      108.47     65.22 o 
   1   5  27       27.54       73.73     56.82 o 
   0   0  28      322.22      424.43    103.98 o 
   1   0  28        7.30       28.65     53.66 o 
   2   0  28      161.79      128.19     56.31 o 
  -2   1  28     2397.80     2229.08    158.81 o 
  -1   1  28       11.24      -55.61     69.48 o 
   0   1  28     2411.39     2133.93    123.64 o 
   1   1  28       12.62      -12.80     58.61 o 
   2   1  28     2412.46     2105.68    123.99 o 
  -1   2  28       82.88      110.65     63.33 o 
   0   2  28       18.06      -23.19     54.13 o 
   1   2  28       87.10      142.07     61.22 o 
                                                 
